# Supplementary material for: Prevalence, Characteristics and Clonal Distribution of Extended-Spectrum β-Lactamase- and AmpC β-Lactamase-Producing Escherichia coli Following the Swine Production Stages, and Potential Risks to Humans
Source: Front Microbiol. 2021 Jul 21;12:710747. doi: 10.3389/fmicb.2021.710747 (PMC8334370; doi:10.3389/fmicb.2021.710747)
Supplement: Supplementary file 8 [file Data_Sheet_1.xlsx]

## Sheet: Sheet1
Supplementary Material 1. Assembly accession numbers of whole genome sequence (WGS) data of ESBL/AmpC-EC isolates from human sources registered that used in this study
No.	GenBank Assembly Accession	NCBI Pathogen Detection Assembly	BioSample	Links
1	GCA_018094825.1	PDT001009432.1	SAMN11579692	https://www.ncbi.nlm.nih.gov/assembly/GCA_018094825.1
2	GCA_014495305.1	PDT000833663.1	SAMN14997934	https://www.ncbi.nlm.nih.gov/assembly/GCA_014495305.1
3	GCA_013175695.1	PDT000748440.1	SAMN14378562	https://www.ncbi.nlm.nih.gov/assembly/GCA_013175695.1
4	GCA_017655325.1	PDT000997275.1	SAMN14120126	https://www.ncbi.nlm.nih.gov/assembly/GCA_017655325.1
5	GCA_015909945.1	PDT000907970.1	SAMN17019571	https://www.ncbi.nlm.nih.gov/assembly/GCA_015909945.1
6	GCA_001014795.2	PDT000065733.2	SAMN03083281	https://www.ncbi.nlm.nih.gov/assembly/GCA_001014795.2
7	GCA_013426115.1	PDT000794824.1	SAMN15447143	https://www.ncbi.nlm.nih.gov/assembly/GCA_013426115.1
8	GCA_013781685.1	PDT000534808.2	SAMN11840190	https://www.ncbi.nlm.nih.gov/assembly/GCA_013781685.1
9	GCA_000812645.1	PDT000046603.1	SAMN03220397	https://www.ncbi.nlm.nih.gov/assembly/GCA_000812645.1
10	GCA_017903355.1	PDT001003076.1	SAMD00138166	https://www.ncbi.nlm.nih.gov/assembly/GCA_017903355.1
11	GCA_017901335.1	PDT001003336.1	SAMD00138150	https://www.ncbi.nlm.nih.gov/assembly/GCA_017901335.1
12	GCA_002967885.1	PDT000292878.1	SAMN08560510	https://www.ncbi.nlm.nih.gov/assembly/GCA_002967885.1
13	GCA_002967955.1	PDT000292881.1	SAMN08560508	https://www.ncbi.nlm.nih.gov/assembly/GCA_002967955.1
14	GCA_013345105.1	PDT000767315.1	SAMN10600575	https://www.ncbi.nlm.nih.gov/assembly/GCA_013345105.1
15	GCA_006352105.1	PDT000526182.1	SAMN11232819	https://www.ncbi.nlm.nih.gov/assembly/GCA_006352105.1
16	GCA_006229345.1	PDT000520673.1	SAMN11233092	https://www.ncbi.nlm.nih.gov/assembly/GCA_006229345.1
17	GCA_006229655.1	PDT000520682.1	SAMN11233063	https://www.ncbi.nlm.nih.gov/assembly/GCA_006229655.1
18	GCA_006229705.1	PDT000520685.1	SAMN11233061	https://www.ncbi.nlm.nih.gov/assembly/GCA_006229705.1
19	GCA_006229915.1	PDT000520696.1	SAMN11233046	https://www.ncbi.nlm.nih.gov/assembly/GCA_006229915.1
20	GCA_006230585.1	PDT000520731.1	SAMN11233094	https://www.ncbi.nlm.nih.gov/assembly/GCA_006230585.1
21	GCA_016810035.1	PDT000950651.1	SAMN17320328	https://www.ncbi.nlm.nih.gov/assembly/GCA_016810035.1
22	GCA_012575765.1	PDT000155555.2	SAMN05965425	https://www.ncbi.nlm.nih.gov/assembly/GCA_012575765.1
23	GCA_012475975.1	PDT000205053.2	SAMN06821426	https://www.ncbi.nlm.nih.gov/assembly/GCA_012475975.1
24	GCA_002946715.1	PDT000289951.1	SAMN08498861	https://www.ncbi.nlm.nih.gov/assembly/GCA_002946715.1
25	GCA_004567835.1	PDT000485917.1	SAMN10625673	https://www.ncbi.nlm.nih.gov/assembly/GCA_004567835.1
26	GCA_006235995.1	PDT000520975.1	SAMN11232779	https://www.ncbi.nlm.nih.gov/assembly/GCA_006235995.1
27	GCA_014494925.1	PDT000833644.1	SAMN14997953	https://www.ncbi.nlm.nih.gov/assembly/GCA_014494925.1
28	GCA_014495405.1	PDT000833668.1	SAMN14997929	https://www.ncbi.nlm.nih.gov/assembly/GCA_014495405.1
29	GCA_014495455.1	PDT000833671.1	SAMN14997928	https://www.ncbi.nlm.nih.gov/assembly/GCA_014495455.1
30	GCA_004568395.1	PDT000485937.1	SAMN10625656	https://www.ncbi.nlm.nih.gov/assembly/GCA_004568395.1
31	GCA_004568885.1	PDT000485960.1	SAMN10625619	https://www.ncbi.nlm.nih.gov/assembly/GCA_004568885.1
32	GCA_014689705.1	PDT000840997.1	SAMEA104407475	https://www.ncbi.nlm.nih.gov/assembly/GCA_014689705.1
33	GCA_001463205.1	PDT000097040.1	SAMN04158299	https://www.ncbi.nlm.nih.gov/assembly/GCA_001463205.1
34	GCA_002265005.1	PDT000236048.1	SAMN07344983	https://www.ncbi.nlm.nih.gov/assembly/GCA_002265005.1
35	GCA_013010785.1	PDT000434480.1	SAMN08783779	https://www.ncbi.nlm.nih.gov/assembly/GCA_013010785.1
36	GCA_013010825.1	PDT000434485.1	SAMN08783772	https://www.ncbi.nlm.nih.gov/assembly/GCA_013010825.1
37	GCA_013011285.1	PDT000434570.1	SAMN08783785	https://www.ncbi.nlm.nih.gov/assembly/GCA_013011285.1
38	GCA_013011065.1	PDT000434598.1	SAMN08783877	https://www.ncbi.nlm.nih.gov/assembly/GCA_013011065.1
39	GCA_002153055.1	PDT000210722.1	SAMN04521936	https://www.ncbi.nlm.nih.gov/assembly/GCA_002153055.1
40	GCA_003031815.1	PDT000304337.1	SAMN04622917	https://www.ncbi.nlm.nih.gov/assembly/GCA_003031815.1
41	GCA_014903925.1	PDT000864627.1	SAMN08148225	https://www.ncbi.nlm.nih.gov/assembly/GCA_014903925.1
42	GCA_001816285.1	PDT000154402.1	SAMN02928420	https://www.ncbi.nlm.nih.gov/assembly/GCA_001816285.1
43	GCA_001816295.1	PDT000154403.1	SAMN02928419	https://www.ncbi.nlm.nih.gov/assembly/GCA_001816295.1
44	GCA_001816315.1	PDT000154404.1	SAMN02928421	https://www.ncbi.nlm.nih.gov/assembly/GCA_001816315.1
45	GCA_002024905.2	PDT000193786.2	SAMN02738943	https://www.ncbi.nlm.nih.gov/assembly/GCA_002024905.2
46	GCA_004831015.1	PDT000495525.1	SAMN11399363	https://www.ncbi.nlm.nih.gov/assembly/GCA_004831015.1
47	GCA_005145995.1	PDT000499079.1	SAMN11399361	https://www.ncbi.nlm.nih.gov/assembly/GCA_005145995.1
48	GCA_005146175.1	PDT000499083.1	SAMN11399414	https://www.ncbi.nlm.nih.gov/assembly/GCA_005146175.1
49	GCA_014472595.1	PDT000828877.1	SAMN14490843	https://www.ncbi.nlm.nih.gov/assembly/GCA_014472595.1
50	GCA_011812795.1	PDT000718298.1	SAMN13700084	https://www.ncbi.nlm.nih.gov/assembly/GCA_011812795.1
51	GCA_012528755.1	PDT000626792.1	SAMN12731544	https://www.ncbi.nlm.nih.gov/assembly/GCA_012528755.1
52	GCA_002223465.1	PDT000226138.1	SAMN06973345	https://www.ncbi.nlm.nih.gov/assembly/GCA_002223465.1
53	GCA_002223735.1	PDT000226152.1	SAMN06973344	https://www.ncbi.nlm.nih.gov/assembly/GCA_002223735.1
54	GCA_014422845.1	PDT000318875.1	SAMN09244173	https://www.ncbi.nlm.nih.gov/assembly/GCA_014422845.1
55	GCA_002155455.1	PDT000212804.1	SAMN06284365	https://www.ncbi.nlm.nih.gov/assembly/GCA_002155455.1
56	GCA_013011805.1	PDT000432059.1	SAMD00059750	https://www.ncbi.nlm.nih.gov/assembly/GCA_013011805.1
57	GCA_013011645.1	PDT000432061.1	SAMD00059753	https://www.ncbi.nlm.nih.gov/assembly/GCA_013011645.1
58	GCA_002223635.1	PDT000226147.1	SAMN06973338	https://www.ncbi.nlm.nih.gov/assembly/GCA_002223635.1
59	GCA_003858795.1	PDT000414185.1	SAMN10476574	https://www.ncbi.nlm.nih.gov/assembly/GCA_003858795.1
60	GCA_009822855.1	PDT000661187.1	SAMN11928133	https://www.ncbi.nlm.nih.gov/assembly/GCA_009822855.1
61	GCA_013793605.1	PDT000750098.1	SAMEA6658686	https://www.ncbi.nlm.nih.gov/assembly/GCA_013793605.1
62	GCA_013363345.1	PDT000769709.2	SAMN13155545	https://www.ncbi.nlm.nih.gov/assembly/GCA_013363345.1
63	GCA_012642945.1	PDT000140747.2	SAMN05374479	https://www.ncbi.nlm.nih.gov/assembly/GCA_012642945.1
64	GCA_014903715.1	PDT000864623.1	SAMN08148232	https://www.ncbi.nlm.nih.gov/assembly/GCA_014903715.1
65	GCA_003031775.1	PDT000304335.1	SAMN05194389	https://www.ncbi.nlm.nih.gov/assembly/GCA_003031775.1
66	GCA_014903835.1	PDT000864625.1	SAMN08148231	https://www.ncbi.nlm.nih.gov/assembly/GCA_014903835.1
67	GCA_012687585.1	PDT000129097.2	SAMEA3952450	https://www.ncbi.nlm.nih.gov/assembly/GCA_012687585.1
68	GCA_017579865.1	PDT000990562.1	SAMN12263369	https://www.ncbi.nlm.nih.gov/assembly/GCA_017579865.1
69	GCA_003858715.1	PDT000414181.1	SAMN10476580	https://www.ncbi.nlm.nih.gov/assembly/GCA_003858715.1
70	GCA_009822765.1	PDT000661190.1	SAMN11928140	https://www.ncbi.nlm.nih.gov/assembly/GCA_009822765.1
71	GCA_017582305.1	PDT000990564.1	SAMN17860452	https://www.ncbi.nlm.nih.gov/assembly/GCA_017582305.1
72	GCA_017582355.1	PDT000990565.1	SAMN17860451	https://www.ncbi.nlm.nih.gov/assembly/GCA_017582355.1
73	GCA_017838155.1	PDT001002291.1	SAMN17860397	https://www.ncbi.nlm.nih.gov/assembly/GCA_017838155.1
74	GCA_018337535.1	PDT001023436.1	SAMEA104413462	https://www.ncbi.nlm.nih.gov/assembly/GCA_018337535.1
75	GCA_001463385.1	PDT000097043.1	SAMN04158318	https://www.ncbi.nlm.nih.gov/assembly/GCA_001463385.1
76	GCA_013077995.1	PDT000181727.2	SAMEA3531727	https://www.ncbi.nlm.nih.gov/assembly/GCA_013077995.1
77	GCA_002155775.1	PDT000212814.1	SAMN06690112	https://www.ncbi.nlm.nih.gov/assembly/GCA_002155775.1
78	GCA_002803905.1	PDT000270173.1	SAMN07983336	https://www.ncbi.nlm.nih.gov/assembly/GCA_002803905.1
79	GCA_002953455.1	PDT000291270.1	SAMN08369073	https://www.ncbi.nlm.nih.gov/assembly/GCA_002953455.1
80	GCA_003008025.1	PDT000297993.1	SAMN08637770	https://www.ncbi.nlm.nih.gov/assembly/GCA_003008025.1
81	GCA_003008295.1	PDT000298006.1	SAMN08637771	https://www.ncbi.nlm.nih.gov/assembly/GCA_003008295.1
82	GCA_900488865.1	PDT000402874.1	SAMEA4727896	https://www.ncbi.nlm.nih.gov/assembly/GCA_900488865.1
83	GCA_900488875.1	PDT000402875.1	SAMEA4727897	https://www.ncbi.nlm.nih.gov/assembly/GCA_900488875.1
84	GCA_900488895.1	PDT000402876.1	SAMEA4727899	https://www.ncbi.nlm.nih.gov/assembly/GCA_900488895.1
85	GCA_900488905.1	PDT000402878.1	SAMEA4727903	https://www.ncbi.nlm.nih.gov/assembly/GCA_900488905.1
86	GCA_900488955.1	PDT000402879.1	SAMEA4727905	https://www.ncbi.nlm.nih.gov/assembly/GCA_900488955.1
87	GCA_900488985.1	PDT000402880.1	SAMEA4727907	https://www.ncbi.nlm.nih.gov/assembly/GCA_900488985.1
88	GCA_900488935.1	PDT000402881.1	SAMEA4727911	https://www.ncbi.nlm.nih.gov/assembly/GCA_900488935.1
89	GCA_900490465.1	PDT000402882.1	SAMEA4727913	https://www.ncbi.nlm.nih.gov/assembly/GCA_900490465.1
90	GCA_900489065.1	PDT000402883.1	SAMEA4727914	https://www.ncbi.nlm.nih.gov/assembly/GCA_900489065.1
91	GCA_900489045.1	PDT000402885.1	SAMEA4727918	https://www.ncbi.nlm.nih.gov/assembly/GCA_900489045.1
92	GCA_900490445.1	PDT000402886.1	SAMEA4727920	https://www.ncbi.nlm.nih.gov/assembly/GCA_900490445.1
93	GCA_900489155.1	PDT000402887.1	SAMEA4727921	https://www.ncbi.nlm.nih.gov/assembly/GCA_900489155.1
94	GCA_900489125.1	PDT000402888.1	SAMEA4727923	https://www.ncbi.nlm.nih.gov/assembly/GCA_900489125.1
95	GCA_900489225.1	PDT000402890.1	SAMEA4727927	https://www.ncbi.nlm.nih.gov/assembly/GCA_900489225.1
96	GCA_900489195.1	PDT000402891.1	SAMEA4727929	https://www.ncbi.nlm.nih.gov/assembly/GCA_900489195.1
97	GCA_900489095.1	PDT000402892.1	SAMEA4727930	https://www.ncbi.nlm.nih.gov/assembly/GCA_900489095.1
98	GCA_900489215.1	PDT000402893.1	SAMEA4727932	https://www.ncbi.nlm.nih.gov/assembly/GCA_900489215.1
99	GCA_900489105.1	PDT000402894.1	SAMEA4727934	https://www.ncbi.nlm.nih.gov/assembly/GCA_900489105.1
100	GCA_900489325.1	PDT000402896.1	SAMEA4727937	https://www.ncbi.nlm.nih.gov/assembly/GCA_900489325.1
101	GCA_900489425.1	PDT000402898.1	SAMEA4727941	https://www.ncbi.nlm.nih.gov/assembly/GCA_900489425.1
102	GCA_900489285.1	PDT000402899.1	SAMEA4727943	https://www.ncbi.nlm.nih.gov/assembly/GCA_900489285.1
103	GCA_900489305.1	PDT000402900.1	SAMEA4727945	https://www.ncbi.nlm.nih.gov/assembly/GCA_900489305.1
104	GCA_900489295.1	PDT000402901.1	SAMEA4727947	https://www.ncbi.nlm.nih.gov/assembly/GCA_900489295.1
105	GCA_900489415.1	PDT000402902.1	SAMEA4727949	https://www.ncbi.nlm.nih.gov/assembly/GCA_900489415.1
106	GCA_900489455.1	PDT000402903.1	SAMEA4727951	https://www.ncbi.nlm.nih.gov/assembly/GCA_900489455.1
107	GCA_900489365.1	PDT000402904.1	SAMEA4727952	https://www.ncbi.nlm.nih.gov/assembly/GCA_900489365.1
108	GCA_900489405.1	PDT000402905.1	SAMEA4727954	https://www.ncbi.nlm.nih.gov/assembly/GCA_900489405.1
109	GCA_900489475.1	PDT000402906.1	SAMEA4727955	https://www.ncbi.nlm.nih.gov/assembly/GCA_900489475.1
110	GCA_900489385.1	PDT000402907.1	SAMEA4727957	https://www.ncbi.nlm.nih.gov/assembly/GCA_900489385.1
111	GCA_900489535.1	PDT000402908.1	SAMEA4727959	https://www.ncbi.nlm.nih.gov/assembly/GCA_900489535.1
112	GCA_900489335.1	PDT000402909.1	SAMEA4727960	https://www.ncbi.nlm.nih.gov/assembly/GCA_900489335.1
113	GCA_900489445.1	PDT000402911.1	SAMEA4727964	https://www.ncbi.nlm.nih.gov/assembly/GCA_900489445.1
114	GCA_900490435.1	PDT000402916.1	SAMEA4727972	https://www.ncbi.nlm.nih.gov/assembly/GCA_900490435.1
115	GCA_900489645.1	PDT000402917.1	SAMEA4727974	https://www.ncbi.nlm.nih.gov/assembly/GCA_900489645.1
116	GCA_900489615.1	PDT000402918.1	SAMEA4727976	https://www.ncbi.nlm.nih.gov/assembly/GCA_900489615.1
117	GCA_900489695.1	PDT000402919.1	SAMEA4727977	https://www.ncbi.nlm.nih.gov/assembly/GCA_900489695.1
118	GCA_900489375.1	PDT000402921.1	SAMEA4727981	https://www.ncbi.nlm.nih.gov/assembly/GCA_900489375.1
119	GCA_900489395.1	PDT000402922.1	SAMEA4727982	https://www.ncbi.nlm.nih.gov/assembly/GCA_900489395.1
120	GCA_900489755.1	PDT000402923.1	SAMEA4727984	https://www.ncbi.nlm.nih.gov/assembly/GCA_900489755.1
121	GCA_900489775.1	PDT000402924.1	SAMEA4727985	https://www.ncbi.nlm.nih.gov/assembly/GCA_900489775.1
122	GCA_003719695.1	PDT000406588.1	SAMN08932732	https://www.ncbi.nlm.nih.gov/assembly/GCA_003719695.1
123	GCA_900608195.1	PDT000411342.1	SAMEA4916104	https://www.ncbi.nlm.nih.gov/assembly/GCA_900608195.1
124	GCA_013012545.1	PDT000431870.1	SAMD00099763	https://www.ncbi.nlm.nih.gov/assembly/GCA_013012545.1
125	GCA_013012205.1	PDT000431891.1	SAMD00099784	https://www.ncbi.nlm.nih.gov/assembly/GCA_013012205.1
126	GCA_013012145.1	PDT000431906.1	SAMD00099799	https://www.ncbi.nlm.nih.gov/assembly/GCA_013012145.1
127	GCA_013011785.1	PDT000432056.1	SAMD00059747	https://www.ncbi.nlm.nih.gov/assembly/GCA_013011785.1
128	GCA_013011745.1	PDT000432058.1	SAMD00059749	https://www.ncbi.nlm.nih.gov/assembly/GCA_013011745.1
129	GCA_013007275.1	PDT000445960.1	SAMN07255223	https://www.ncbi.nlm.nih.gov/assembly/GCA_013007275.1
130	GCA_013007215.1	PDT000445962.1	SAMN07255224	https://www.ncbi.nlm.nih.gov/assembly/GCA_013007215.1
131	GCA_013007135.1	PDT000445978.1	SAMN07255222	https://www.ncbi.nlm.nih.gov/assembly/GCA_013007135.1
132	GCA_013006995.1	PDT000446009.1	SAMN07255226	https://www.ncbi.nlm.nih.gov/assembly/GCA_013006995.1
133	GCA_004803005.1	PDT000495410.1	SAMN11388479	https://www.ncbi.nlm.nih.gov/assembly/GCA_004803005.1
134	GCA_004803305.1	PDT000495415.1	SAMN11388480	https://www.ncbi.nlm.nih.gov/assembly/GCA_004803305.1
135	GCA_005671355.1	PDT000508909.1	SAMN08637771	https://www.ncbi.nlm.nih.gov/assembly/GCA_005671355.1
136	GCA_006537505.2	PDT000537226.2	SAMD00164388	https://www.ncbi.nlm.nih.gov/assembly/GCA_006537505.2
137	GCA_012433995.1	PDT000589773.1	SAMN12342895	https://www.ncbi.nlm.nih.gov/assembly/GCA_012433995.1
138	GCA_012453255.1	PDT000589790.1	SAMN12342971	https://www.ncbi.nlm.nih.gov/assembly/GCA_012453255.1
139	GCA_012453065.1	PDT000589812.1	SAMN12342792	https://www.ncbi.nlm.nih.gov/assembly/GCA_012453065.1
140	GCA_012452925.1	PDT000589858.1	SAMN12343083	https://www.ncbi.nlm.nih.gov/assembly/GCA_012452925.1
141	GCA_012452965.1	PDT000589859.1	SAMN12343084	https://www.ncbi.nlm.nih.gov/assembly/GCA_012452965.1
142	GCA_012482035.1	PDT000589860.1	SAMN12343004	https://www.ncbi.nlm.nih.gov/assembly/GCA_012482035.1
143	GCA_012482135.1	PDT000589866.1	SAMN12343002	https://www.ncbi.nlm.nih.gov/assembly/GCA_012482135.1
144	GCA_012404905.1	PDT000589875.1	SAMN12342853	https://www.ncbi.nlm.nih.gov/assembly/GCA_012404905.1
145	GCA_012452165.1	PDT000590005.1	SAMN12342921	https://www.ncbi.nlm.nih.gov/assembly/GCA_012452165.1
146	GCA_012452325.1	PDT000590044.1	SAMN12342883	https://www.ncbi.nlm.nih.gov/assembly/GCA_012452325.1
147	GCA_012433895.1	PDT000590080.1	SAMN12342911	https://www.ncbi.nlm.nih.gov/assembly/GCA_012433895.1
148	GCA_009907825.1	PDT000668895.1	SAMN13829974	https://www.ncbi.nlm.nih.gov/assembly/GCA_009907825.1
149	GCA_009907965.1	PDT000668903.1	SAMN13829979	https://www.ncbi.nlm.nih.gov/assembly/GCA_009907965.1
150	GCA_011029715.1	PDT000691324.1	SAMN14120123	https://www.ncbi.nlm.nih.gov/assembly/GCA_011029715.1
151	GCA_011029785.1	PDT000691326.1	SAMN14120119	https://www.ncbi.nlm.nih.gov/assembly/GCA_011029785.1
152	GCA_012914085.1	PDT000725240.1	SAMN14669197	https://www.ncbi.nlm.nih.gov/assembly/GCA_012914085.1
153	GCA_013345065.1	PDT000767313.1	SAMN10613778	https://www.ncbi.nlm.nih.gov/assembly/GCA_013345065.1
154	GCA_013374255.1	PDT000772897.2	SAMD00157542	https://www.ncbi.nlm.nih.gov/assembly/GCA_013374255.1
155	GCA_014117635.1	PDT000807562.1	SAMN15498000	https://www.ncbi.nlm.nih.gov/assembly/GCA_014117635.1
156	GCA_014117725.1	PDT000807563.1	SAMN15497998	https://www.ncbi.nlm.nih.gov/assembly/GCA_014117725.1
157	GCA_014494755.1	PDT000833636.1	SAMN14997963	https://www.ncbi.nlm.nih.gov/assembly/GCA_014494755.1
158	GCA_015000685.1	PDT000868675.1	SAMN16552500	https://www.ncbi.nlm.nih.gov/assembly/GCA_015000685.1
159	GCA_015245475.1	PDT000879499.1	SAMN15813816	https://www.ncbi.nlm.nih.gov/assembly/GCA_015245475.1
160	GCA_015246355.1	PDT000879504.1	SAMN15813772	https://www.ncbi.nlm.nih.gov/assembly/GCA_015246355.1
161	GCA_015245335.1	PDT000879507.1	SAMN15813768	https://www.ncbi.nlm.nih.gov/assembly/GCA_015245335.1
162	GCA_015245435.1	PDT000879535.1	SAMN15813738	https://www.ncbi.nlm.nih.gov/assembly/GCA_015245435.1
163	GCA_015643595.1	PDT000896190.1	SAMN16801863	https://www.ncbi.nlm.nih.gov/assembly/GCA_015643595.1
164	GCA_017134935.1	PDT000948681.1	SAMN16361973	https://www.ncbi.nlm.nih.gov/assembly/GCA_017134935.1
165	GCA_017733215.1	PDT000986554.1	SAMD00282665	https://www.ncbi.nlm.nih.gov/assembly/GCA_017733215.1
166	GCA_017729155.1	PDT000986828.1	SAMD00111733	https://www.ncbi.nlm.nih.gov/assembly/GCA_017729155.1
167	GCA_017729055.1	PDT000986941.1	SAMD00108773	https://www.ncbi.nlm.nih.gov/assembly/GCA_017729055.1
168	GCA_017729015.1	PDT000986942.1	SAMD00108774	https://www.ncbi.nlm.nih.gov/assembly/GCA_017729015.1
169	GCA_017728975.1	PDT000986948.1	SAMD00108780	https://www.ncbi.nlm.nih.gov/assembly/GCA_017728975.1
170	GCA_017728395.1	PDT000987014.1	SAMD00108849	https://www.ncbi.nlm.nih.gov/assembly/GCA_017728395.1
171	GCA_017728375.1	PDT000987033.1	SAMD00108869	https://www.ncbi.nlm.nih.gov/assembly/GCA_017728375.1
172	GCA_017728335.1	PDT000987046.1	SAMD00108883	https://www.ncbi.nlm.nih.gov/assembly/GCA_017728335.1
173	GCA_017728355.1	PDT000987048.1	SAMD00108885	https://www.ncbi.nlm.nih.gov/assembly/GCA_017728355.1
174	GCA_017903035.1	PDT001003041.1	SAMD00137756	https://www.ncbi.nlm.nih.gov/assembly/GCA_017903035.1
175	GCA_017902995.1	PDT001003049.1	SAMD00137861	https://www.ncbi.nlm.nih.gov/assembly/GCA_017902995.1
176	GCA_017902935.1	PDT001003058.1	SAMD00137976	https://www.ncbi.nlm.nih.gov/assembly/GCA_017902935.1
177	GCA_017902975.1	PDT001003063.1	SAMD00138009	https://www.ncbi.nlm.nih.gov/assembly/GCA_017902975.1
178	GCA_017902915.1	PDT001003084.1	SAMD00137762	https://www.ncbi.nlm.nih.gov/assembly/GCA_017902915.1
179	GCA_017902895.1	PDT001003100.1	SAMD00137993	https://www.ncbi.nlm.nih.gov/assembly/GCA_017902895.1
180	GCA_017903215.1	PDT001003102.1	SAMD00138041	https://www.ncbi.nlm.nih.gov/assembly/GCA_017903215.1
181	GCA_017903195.1	PDT001003107.1	SAMD00138130	https://www.ncbi.nlm.nih.gov/assembly/GCA_017903195.1
182	GCA_017902835.1	PDT001003108.1	SAMD00138137	https://www.ncbi.nlm.nih.gov/assembly/GCA_017902835.1
183	GCA_017902795.1	PDT001003117.1	SAMD00137786	https://www.ncbi.nlm.nih.gov/assembly/GCA_017902795.1
184	GCA_017902695.1	PDT001003135.1	SAMD00137870	https://www.ncbi.nlm.nih.gov/assembly/GCA_017902695.1
185	GCA_017902715.1	PDT001003139.1	SAMD00137915	https://www.ncbi.nlm.nih.gov/assembly/GCA_017902715.1
186	GCA_017902675.1	PDT001003142.1	SAMD00137928	https://www.ncbi.nlm.nih.gov/assembly/GCA_017902675.1
187	GCA_017902635.1	PDT001003147.1	SAMD00137952	https://www.ncbi.nlm.nih.gov/assembly/GCA_017902635.1
188	GCA_017902655.1	PDT001003152.1	SAMD00137975	https://www.ncbi.nlm.nih.gov/assembly/GCA_017902655.1
189	GCA_017902595.1	PDT001003154.1	SAMD00137979	https://www.ncbi.nlm.nih.gov/assembly/GCA_017902595.1
190	GCA_017902515.1	PDT001003184.1	SAMD00138164	https://www.ncbi.nlm.nih.gov/assembly/GCA_017902515.1
191	GCA_017902455.1	PDT001003188.1	SAMD00138184	https://www.ncbi.nlm.nih.gov/assembly/GCA_017902455.1
192	GCA_017902375.1	PDT001003189.1	SAMD00138185	https://www.ncbi.nlm.nih.gov/assembly/GCA_017902375.1
193	GCA_017902425.1	PDT001003197.1	SAMD00138207	https://www.ncbi.nlm.nih.gov/assembly/GCA_017902425.1
194	GCA_017902315.1	PDT001003204.1	SAMD00137755	https://www.ncbi.nlm.nih.gov/assembly/GCA_017902315.1
195	GCA_017902295.1	PDT001003205.1	SAMD00137758	https://www.ncbi.nlm.nih.gov/assembly/GCA_017902295.1
196	GCA_017902135.1	PDT001003241.1	SAMD00137862	https://www.ncbi.nlm.nih.gov/assembly/GCA_017902135.1
197	GCA_017902055.1	PDT001003244.1	SAMD00137871	https://www.ncbi.nlm.nih.gov/assembly/GCA_017902055.1
198	GCA_017902065.1	PDT001003245.1	SAMD00137874	https://www.ncbi.nlm.nih.gov/assembly/GCA_017902065.1
199	GCA_017902035.1	PDT001003247.1	SAMD00137877	https://www.ncbi.nlm.nih.gov/assembly/GCA_017902035.1
200	GCA_017902015.1	PDT001003254.1	SAMD00137906	https://www.ncbi.nlm.nih.gov/assembly/GCA_017902015.1
201	GCA_017901855.1	PDT001003268.1	SAMD00137945	https://www.ncbi.nlm.nih.gov/assembly/GCA_017901855.1
202	GCA_017901875.1	PDT001003271.1	SAMD00137951	https://www.ncbi.nlm.nih.gov/assembly/GCA_017901875.1
203	GCA_017901915.1	PDT001003272.1	SAMD00137953	https://www.ncbi.nlm.nih.gov/assembly/GCA_017901915.1
204	GCA_017901935.1	PDT001003279.1	SAMD00137970	https://www.ncbi.nlm.nih.gov/assembly/GCA_017901935.1
205	GCA_017901835.1	PDT001003282.1	SAMD00137991	https://www.ncbi.nlm.nih.gov/assembly/GCA_017901835.1
206	GCA_017901715.1	PDT001003287.1	SAMD00138011	https://www.ncbi.nlm.nih.gov/assembly/GCA_017901715.1
207	GCA_017901635.1	PDT001003291.1	SAMD00138022	https://www.ncbi.nlm.nih.gov/assembly/GCA_017901635.1
208	GCA_017901675.1	PDT001003294.1	SAMD00138037	https://www.ncbi.nlm.nih.gov/assembly/GCA_017901675.1
209	GCA_017901695.1	PDT001003295.1	SAMD00138040	https://www.ncbi.nlm.nih.gov/assembly/GCA_017901695.1
210	GCA_017901495.1	PDT001003307.1	SAMD00138068	https://www.ncbi.nlm.nih.gov/assembly/GCA_017901495.1
211	GCA_017901475.1	PDT001003308.1	SAMD00138069	https://www.ncbi.nlm.nih.gov/assembly/GCA_017901475.1
212	GCA_017901415.1	PDT001003319.1	SAMD00138095	https://www.ncbi.nlm.nih.gov/assembly/GCA_017901415.1
213	GCA_017901435.1	PDT001003333.1	SAMD00138146	https://www.ncbi.nlm.nih.gov/assembly/GCA_017901435.1
214	GCA_017901395.1	PDT001003335.1	SAMD00138149	https://www.ncbi.nlm.nih.gov/assembly/GCA_017901395.1
215	GCA_017901375.1	PDT001003339.1	SAMD00138158	https://www.ncbi.nlm.nih.gov/assembly/GCA_017901375.1
216	GCA_017901355.1	PDT001003340.1	SAMD00138159	https://www.ncbi.nlm.nih.gov/assembly/GCA_017901355.1
217	GCA_017901315.1	PDT001003342.1	SAMD00138174	https://www.ncbi.nlm.nih.gov/assembly/GCA_017901315.1
218	GCA_017901235.1	PDT001003343.1	SAMD00138179	https://www.ncbi.nlm.nih.gov/assembly/GCA_017901235.1
219	GCA_017901295.1	PDT001003344.1	SAMD00138180	https://www.ncbi.nlm.nih.gov/assembly/GCA_017901295.1
220	GCA_017901215.1	PDT001003345.1	SAMD00138182	https://www.ncbi.nlm.nih.gov/assembly/GCA_017901215.1
221	GCA_017901275.1	PDT001003353.1	SAMD00138213	https://www.ncbi.nlm.nih.gov/assembly/GCA_017901275.1
222	GCA_017900595.1	PDT001003417.1	SAMD00137986	https://www.ncbi.nlm.nih.gov/assembly/GCA_017900595.1
223	GCA_017900575.1	PDT001003418.1	SAMD00138008	https://www.ncbi.nlm.nih.gov/assembly/GCA_017900575.1
224	GCA_018075185.1	PDT001007731.1	SAMD00137977	https://www.ncbi.nlm.nih.gov/assembly/GCA_018075185.1
225	GCA_018072885.1	PDT001008020.1	SAMD00137751	https://www.ncbi.nlm.nih.gov/assembly/GCA_018072885.1
226	GCA_018072845.1	PDT001008022.1	SAMD00137782	https://www.ncbi.nlm.nih.gov/assembly/GCA_018072845.1
227	GCA_018072785.1	PDT001008027.1	SAMD00137983	https://www.ncbi.nlm.nih.gov/assembly/GCA_018072785.1
228	GCA_018072805.1	PDT001008033.1	SAMD00138120	https://www.ncbi.nlm.nih.gov/assembly/GCA_018072805.1
229	GCA_018072765.1	PDT001008043.1	SAMD00137872	https://www.ncbi.nlm.nih.gov/assembly/GCA_018072765.1
230	GCA_018072725.1	PDT001008044.1	SAMD00137875	https://www.ncbi.nlm.nih.gov/assembly/GCA_018072725.1
231	GCA_018072745.1	PDT001008045.1	SAMD00137878	https://www.ncbi.nlm.nih.gov/assembly/GCA_018072745.1
232	GCA_018072705.1	PDT001008053.1	SAMD00137946	https://www.ncbi.nlm.nih.gov/assembly/GCA_018072705.1
233	GCA_018072685.1	PDT001008056.1	SAMD00137973	https://www.ncbi.nlm.nih.gov/assembly/GCA_018072685.1
234	GCA_018072585.1	PDT001008066.1	SAMD00138085	https://www.ncbi.nlm.nih.gov/assembly/GCA_018072585.1
235	GCA_018072525.1	PDT001008071.1	SAMD00138177	https://www.ncbi.nlm.nih.gov/assembly/GCA_018072525.1
236	GCA_018072505.1	PDT001008074.1	SAMD00138214	https://www.ncbi.nlm.nih.gov/assembly/GCA_018072505.1
237	GCA_018072445.1	PDT001008098.1	SAMD00138222	https://www.ncbi.nlm.nih.gov/assembly/GCA_018072445.1
238	GCA_018072385.1	PDT001008107.1	SAMD00137974	https://www.ncbi.nlm.nih.gov/assembly/GCA_018072385.1
239	GCA_018072345.1	PDT001008112.1	SAMD00138209	https://www.ncbi.nlm.nih.gov/assembly/GCA_018072345.1
240	GCA_018072325.1	PDT001008115.1	SAMD00138103	https://www.ncbi.nlm.nih.gov/assembly/GCA_018072325.1
241	GCA_018072305.1	PDT001008117.1	SAMD00138147	https://www.ncbi.nlm.nih.gov/assembly/GCA_018072305.1
242	GCA_018072285.1	PDT001008119.1	SAMD00138215	https://www.ncbi.nlm.nih.gov/assembly/GCA_018072285.1
243	GCA_018098945.1	PDT001008128.1	SAMD00138135	https://www.ncbi.nlm.nih.gov/assembly/GCA_018098945.1
244	GCA_018098925.1	PDT001008137.1	SAMD00137985	https://www.ncbi.nlm.nih.gov/assembly/GCA_018098925.1
245	GCA_018098045.1	PDT001008151.1	SAMD00138172	https://www.ncbi.nlm.nih.gov/assembly/GCA_018098045.1
246	GCA_018095065.1	PDT001009439.1	SAMN11579686	https://www.ncbi.nlm.nih.gov/assembly/GCA_018095065.1
247	GCA_018224095.1	PDT001018019.1	SAMN18876424	https://www.ncbi.nlm.nih.gov/assembly/GCA_018224095.1
248	GCA_018224145.1	PDT001018020.1	SAMN18876426	https://www.ncbi.nlm.nih.gov/assembly/GCA_018224145.1
249	GCA_018224165.1	PDT001018021.1	SAMN18876425	https://www.ncbi.nlm.nih.gov/assembly/GCA_018224165.1
250	GCA_018224245.1	PDT001018025.1	SAMN18876428	https://www.ncbi.nlm.nih.gov/assembly/GCA_018224245.1
251	GCA_018224805.1	PDT001018033.1	SAMN18876423	https://www.ncbi.nlm.nih.gov/assembly/GCA_018224805.1
252	GCA_016860105.1	PDT000954581.1	SAMD00118719	https://www.ncbi.nlm.nih.gov/assembly/GCA_016860105.1
253	GCA_015040995.1	PDT000857809.1	SAMN15868339	https://www.ncbi.nlm.nih.gov/assembly/GCA_015040995.1
254	GCA_015041495.1	PDT000858491.1	SAMN15868839	https://www.ncbi.nlm.nih.gov/assembly/GCA_015041495.1
255	GCA_015000905.1	PDT000868620.1	SAMN16552551	https://www.ncbi.nlm.nih.gov/assembly/GCA_015000905.1
256	GCA_015000825.1	PDT000868631.1	SAMN16552541	https://www.ncbi.nlm.nih.gov/assembly/GCA_015000825.1
257	GCA_015139375.1	PDT000876585.1	SAMD00196008	https://www.ncbi.nlm.nih.gov/assembly/GCA_015139375.1
258	GCA_902703255.1	PDT000878275.1	SAMEA5983636	https://www.ncbi.nlm.nih.gov/assembly/GCA_902703255.1
259	GCA_015244805.1	PDT000879476.1	SAMN15813826	https://www.ncbi.nlm.nih.gov/assembly/GCA_015244805.1
260	GCA_015284515.1	PDT000882019.1	SAMN16663547	https://www.ncbi.nlm.nih.gov/assembly/GCA_015284515.1
261	GCA_015284595.1	PDT000882024.1	SAMN16663543	https://www.ncbi.nlm.nih.gov/assembly/GCA_015284595.1
262	GCA_015283285.1	PDT000882063.1	SAMN16663571	https://www.ncbi.nlm.nih.gov/assembly/GCA_015283285.1
263	GCA_015283145.1	PDT000882064.1	SAMN16663570	https://www.ncbi.nlm.nih.gov/assembly/GCA_015283145.1
264	GCA_015476745.1	PDT000891313.1	SAMN15904738	https://www.ncbi.nlm.nih.gov/assembly/GCA_015476745.1
265	GCA_015530025.1	PDT000891458.1	SAMN16811398	https://www.ncbi.nlm.nih.gov/assembly/GCA_015530025.1
266	GCA_015959365.1	PDT000893375.1	SAMN16823182	https://www.ncbi.nlm.nih.gov/assembly/GCA_015959365.1
267	GCA_015621785.1	PDT000893754.1	SAMN16842967	https://www.ncbi.nlm.nih.gov/assembly/GCA_015621785.1
268	GCA_015621765.1	PDT000893782.1	SAMN16842839	https://www.ncbi.nlm.nih.gov/assembly/GCA_015621765.1
269	GCA_015959085.1	PDT000893879.1	SAMN12730437	https://www.ncbi.nlm.nih.gov/assembly/GCA_015959085.1
270	GCA_015693525.1	PDT000900701.1	SAMN16793250	https://www.ncbi.nlm.nih.gov/assembly/GCA_015693525.1
271	GCA_015693555.1	PDT000900703.1	SAMN16793246	https://www.ncbi.nlm.nih.gov/assembly/GCA_015693555.1
272	GCA_015693705.1	PDT000900710.1	SAMN16793241	https://www.ncbi.nlm.nih.gov/assembly/GCA_015693705.1
273	GCA_016390965.1	PDT000923771.1	SAMN16340191	https://www.ncbi.nlm.nih.gov/assembly/GCA_016390965.1
274	GCA_018030945.1	PDT000924935.1	SAMN16824591	https://www.ncbi.nlm.nih.gov/assembly/GCA_018030945.1
275	GCA_018030845.1	PDT000925138.1	SAMN16824620	https://www.ncbi.nlm.nih.gov/assembly/GCA_018030845.1
276	GCA_016760795.1	PDT000944640.1	SAMN15719893	https://www.ncbi.nlm.nih.gov/assembly/GCA_016760795.1
277	GCA_016760865.1	PDT000944644.1	SAMN15719891	https://www.ncbi.nlm.nih.gov/assembly/GCA_016760865.1
278	GCA_016761075.1	PDT000944654.1	SAMN15719879	https://www.ncbi.nlm.nih.gov/assembly/GCA_016761075.1
279	GCA_016761185.1	PDT000944660.1	SAMN15719874	https://www.ncbi.nlm.nih.gov/assembly/GCA_016761185.1
280	GCA_016761335.1	PDT000944667.1	SAMN15719865	https://www.ncbi.nlm.nih.gov/assembly/GCA_016761335.1
281	GCA_905134065.1	PDT000944752.1	SAMEA7519504	https://www.ncbi.nlm.nih.gov/assembly/GCA_905134065.1
282	GCA_017143255.1	PDT000947587.1	SAMN17767345	https://www.ncbi.nlm.nih.gov/assembly/GCA_017143255.1
283	GCA_016803855.1	PDT000947906.1	SAMN13031455	https://www.ncbi.nlm.nih.gov/assembly/GCA_016803855.1
284	GCA_017135465.1	PDT000948672.1	SAMN16361983	https://www.ncbi.nlm.nih.gov/assembly/GCA_017135465.1
285	GCA_018023175.1	PDT000953232.1	SAMN13829853	https://www.ncbi.nlm.nih.gov/assembly/GCA_018023175.1
286	GCA_017055535.1	PDT000953251.1	SAMN13829695	https://www.ncbi.nlm.nih.gov/assembly/GCA_017055535.1
287	GCA_017052875.1	PDT000953408.1	SAMN13829718	https://www.ncbi.nlm.nih.gov/assembly/GCA_017052875.1
288	GCA_012983805.1	PDT000618774.1	SAMN12768799	https://www.ncbi.nlm.nih.gov/assembly/GCA_012983805.1
289	GCA_012983415.1	PDT000618827.1	SAMN12768777	https://www.ncbi.nlm.nih.gov/assembly/GCA_012983415.1
290	GCA_012982515.1	PDT000618967.1	SAMN12768700	https://www.ncbi.nlm.nih.gov/assembly/GCA_012982515.1
291	GCA_012981075.1	PDT000619087.1	SAMN12768846	https://www.ncbi.nlm.nih.gov/assembly/GCA_012981075.1
292	GCA_012528455.1	PDT000626801.1	SAMN12731521	https://www.ncbi.nlm.nih.gov/assembly/GCA_012528455.1
293	GCA_009720465.1	PDT000637954.1	SAMN12307470	https://www.ncbi.nlm.nih.gov/assembly/GCA_009720465.1
294	GCA_009909915.1	PDT000668926.1	SAMN12261843	https://www.ncbi.nlm.nih.gov/assembly/GCA_009909915.1
295	GCA_009910015.1	PDT000668931.1	SAMN12261836	https://www.ncbi.nlm.nih.gov/assembly/GCA_009910015.1
296	GCA_009910275.1	PDT000668942.1	SAMN12261814	https://www.ncbi.nlm.nih.gov/assembly/GCA_009910275.1
297	GCA_012645065.1	PDT000673413.1	SAMN11420209	https://www.ncbi.nlm.nih.gov/assembly/GCA_012645065.1
298	GCA_012661065.1	PDT000673465.1	SAMN11420065	https://www.ncbi.nlm.nih.gov/assembly/GCA_012661065.1
299	GCA_011029735.1	PDT000691325.1	SAMN14120120	https://www.ncbi.nlm.nih.gov/assembly/GCA_011029735.1
300	GCA_011030005.1	PDT000691331.1	SAMN14120108	https://www.ncbi.nlm.nih.gov/assembly/GCA_011030005.1
301	GCA_011030155.1	PDT000691334.1	SAMN14120193	https://www.ncbi.nlm.nih.gov/assembly/GCA_011030155.1
302	GCA_012903525.1	PDT000704918.1	SAMN10039477	https://www.ncbi.nlm.nih.gov/assembly/GCA_012903525.1
303	GCA_012885375.1	PDT000716943.1	SAMN14118491	https://www.ncbi.nlm.nih.gov/assembly/GCA_012885375.1
304	GCA_012038035.1	PDT000720327.1	SAMN14465417	https://www.ncbi.nlm.nih.gov/assembly/GCA_012038035.1
305	GCA_012914125.1	PDT000725237.1	SAMN14669253	https://www.ncbi.nlm.nih.gov/assembly/GCA_012914125.1
306	GCA_012925775.1	PDT000725306.1	SAMN14669297	https://www.ncbi.nlm.nih.gov/assembly/GCA_012925775.1
307	GCA_014683325.1	PDT000435189.1	SAMN05770833	https://www.ncbi.nlm.nih.gov/assembly/GCA_014683325.1
308	GCA_013006955.1	PDT000446001.1	SAMN07255170	https://www.ncbi.nlm.nih.gov/assembly/GCA_013006955.1
309	GCA_004309665.1	PDT000471408.1	SAMN09767199	https://www.ncbi.nlm.nih.gov/assembly/GCA_004309665.1
310	GCA_004309695.1	PDT000471410.1	SAMN09767200	https://www.ncbi.nlm.nih.gov/assembly/GCA_004309695.1
311	GCA_004804095.1	PDT000495422.1	SAMN10105239	https://www.ncbi.nlm.nih.gov/assembly/GCA_004804095.1
312	GCA_005145985.1	PDT000499077.1	SAMN11399366	https://www.ncbi.nlm.nih.gov/assembly/GCA_005145985.1
313	GCA_012347575.1	PDT000535650.1	SAMEA5226279	https://www.ncbi.nlm.nih.gov/assembly/GCA_012347575.1
314	GCA_012300545.1	PDT000536590.1	SAMN08382713	https://www.ncbi.nlm.nih.gov/assembly/GCA_012300545.1
315	GCA_012300665.1	PDT000536610.1	SAMN08382695	https://www.ncbi.nlm.nih.gov/assembly/GCA_012300665.1
316	GCA_012298445.1	PDT000538096.1	SAMN11230990	https://www.ncbi.nlm.nih.gov/assembly/GCA_012298445.1
317	GCA_012298305.1	PDT000538172.1	SAMN11230920	https://www.ncbi.nlm.nih.gov/assembly/GCA_012298305.1
318	GCA_012474935.1	PDT000205148.2	SAMEA1486673	https://www.ncbi.nlm.nih.gov/assembly/GCA_012474935.1
319	GCA_002116495.1	PDT000206602.1	SAMN06311274	https://www.ncbi.nlm.nih.gov/assembly/GCA_002116495.1
320	GCA_002116465.1	PDT000206603.1	SAMN06311287	https://www.ncbi.nlm.nih.gov/assembly/GCA_002116465.1
321	GCA_002151245.1	PDT000210705.1	SAMN06279413	https://www.ncbi.nlm.nih.gov/assembly/GCA_002151245.1
322	GCA_002152135.1	PDT000210712.1	SAMN04521928	https://www.ncbi.nlm.nih.gov/assembly/GCA_002152135.1
323	GCA_002155755.1	PDT000212813.1	SAMN06689989	https://www.ncbi.nlm.nih.gov/assembly/GCA_002155755.1
324	GCA_002155825.1	PDT000212815.1	SAMN06690122	https://www.ncbi.nlm.nih.gov/assembly/GCA_002155825.1
325	GCA_002164865.2	PDT000215973.2	SAMN06909180	https://www.ncbi.nlm.nih.gov/assembly/GCA_002164865.2
326	GCA_002165045.1	PDT000215981.1	SAMN06909182	https://www.ncbi.nlm.nih.gov/assembly/GCA_002165045.1
327	GCA_002182025.1	PDT000216789.1	SAMN06218054	https://www.ncbi.nlm.nih.gov/assembly/GCA_002182025.1
328	GCA_012442945.1	PDT000222826.2	SAMN07325894	https://www.ncbi.nlm.nih.gov/assembly/GCA_012442945.1
329	GCA_002246205.1	PDT000233274.1	SAMN07450569	https://www.ncbi.nlm.nih.gov/assembly/GCA_002246205.1
330	GCA_002249025.1	PDT000233333.1	SAMN07450654	https://www.ncbi.nlm.nih.gov/assembly/GCA_002249025.1
331	GCA_003004645.1	PDT000295537.1	SAMN08637775	https://www.ncbi.nlm.nih.gov/assembly/GCA_003004645.1
332	GCA_003007755.1	PDT000297981.1	SAMN08637787	https://www.ncbi.nlm.nih.gov/assembly/GCA_003007755.1
333	GCA_003008015.1	PDT000297992.1	SAMN08637774	https://www.ncbi.nlm.nih.gov/assembly/GCA_003008015.1
334	GCA_003008055.1	PDT000297994.1	SAMN08637769	https://www.ncbi.nlm.nih.gov/assembly/GCA_003008055.1
335	GCA_003008075.1	PDT000297995.1	SAMN08637767	https://www.ncbi.nlm.nih.gov/assembly/GCA_003008075.1
336	GCA_013793745.1	PDT000750091.1	SAMEA6658680	https://www.ncbi.nlm.nih.gov/assembly/GCA_013793745.1
337	GCA_013793305.1	PDT000750127.1	SAMEA6658713	https://www.ncbi.nlm.nih.gov/assembly/GCA_013793305.1
338	GCA_013363335.1	PDT000769710.2	SAMN13155543	https://www.ncbi.nlm.nih.gov/assembly/GCA_013363335.1
339	GCA_013376575.1	PDT000774422.1	SAMN14351533	https://www.ncbi.nlm.nih.gov/assembly/GCA_013376575.1
340	GCA_014117625.1	PDT000807558.1	SAMN15497999	https://www.ncbi.nlm.nih.gov/assembly/GCA_014117625.1
341	GCA_014117655.1	PDT000807561.1	SAMN15498001	https://www.ncbi.nlm.nih.gov/assembly/GCA_014117655.1
342	GCA_014327205.1	PDT000824212.1	SAMN11246634	https://www.ncbi.nlm.nih.gov/assembly/GCA_014327205.1
343	GCA_014485475.1	PDT000829194.1	SAMN10875406	https://www.ncbi.nlm.nih.gov/assembly/GCA_014485475.1
344	GCA_014493955.1	PDT000833596.1	SAMN14997726	https://www.ncbi.nlm.nih.gov/assembly/GCA_014493955.1
345	GCA_014494295.1	PDT000833613.1	SAMN14997984	https://www.ncbi.nlm.nih.gov/assembly/GCA_014494295.1
346	GCA_014494415.1	PDT000833619.1	SAMN14997979	https://www.ncbi.nlm.nih.gov/assembly/GCA_014494415.1
347	GCA_014495025.1	PDT000833649.1	SAMN14997947	https://www.ncbi.nlm.nih.gov/assembly/GCA_014495025.1
348	GCA_014495085.1	PDT000833653.1	SAMN14997946	https://www.ncbi.nlm.nih.gov/assembly/GCA_014495085.1
349	GCA_014495125.1	PDT000833654.1	SAMN14997943	https://www.ncbi.nlm.nih.gov/assembly/GCA_014495125.1
350	GCA_014687685.1	PDT000841088.1	SAMEA104407567	https://www.ncbi.nlm.nih.gov/assembly/GCA_014687685.1
351	GCA_014690185.1	PDT000841091.1	SAMEA104407570	https://www.ncbi.nlm.nih.gov/assembly/GCA_014690185.1
352	GCA_014687265.1	PDT000841143.1	SAMEA104407622	https://www.ncbi.nlm.nih.gov/assembly/GCA_014687265.1
353	GCA_017979825.1	PDT000974316.1	SAMN18085302	https://www.ncbi.nlm.nih.gov/assembly/GCA_017979825.1
354	GCA_018347855.1	PDT000974675.1	SAMN18085868	https://www.ncbi.nlm.nih.gov/assembly/GCA_018347855.1
355	GCA_017090345.1	PDT000974695.1	SAMN18085851	https://www.ncbi.nlm.nih.gov/assembly/GCA_017090345.1
356	GCA_018347995.1	PDT000974949.1	SAMN18085778	https://www.ncbi.nlm.nih.gov/assembly/GCA_018347995.1
357	GCA_017319825.1	PDT000978911.1	SAMD00080513	https://www.ncbi.nlm.nih.gov/assembly/GCA_017319825.1
358	GCA_017738935.1	PDT000985549.1	SAMEA7281000	https://www.ncbi.nlm.nih.gov/assembly/GCA_017738935.1
359	GCA_017738895.1	PDT000985551.1	SAMEA7281002	https://www.ncbi.nlm.nih.gov/assembly/GCA_017738895.1
360	GCA_018019415.1	PDT000985584.1	SAMEA7281035	https://www.ncbi.nlm.nih.gov/assembly/GCA_018019415.1
361	GCA_018018495.1	PDT000986544.1	SAMD00282655	https://www.ncbi.nlm.nih.gov/assembly/GCA_018018495.1
362	GCA_017733255.1	PDT000986552.1	SAMD00282663	https://www.ncbi.nlm.nih.gov/assembly/GCA_017733255.1
363	GCA_017733075.1	PDT000986565.1	SAMD00282676	https://www.ncbi.nlm.nih.gov/assembly/GCA_017733075.1
364	GCA_017729175.1	PDT000986827.1	SAMD00111732	https://www.ncbi.nlm.nih.gov/assembly/GCA_017729175.1
365	GCA_017658975.1	PDT000992866.1	SAMN04159643	https://www.ncbi.nlm.nih.gov/assembly/GCA_017658975.1
366	GCA_017684815.1	PDT000992868.1	SAMN04159645	https://www.ncbi.nlm.nih.gov/assembly/GCA_017684815.1
367	GCA_018016835.1	PDT000994614.1	SAMN12586869	https://www.ncbi.nlm.nih.gov/assembly/GCA_018016835.1
368	GCA_017674985.1	PDT000995067.1	SAMN18082692	https://www.ncbi.nlm.nih.gov/assembly/GCA_017674985.1
369	GCA_017674685.1	PDT000995149.1	SAMN18083096	https://www.ncbi.nlm.nih.gov/assembly/GCA_017674685.1
370	GCA_017673785.1	PDT000995461.1	SAMN18082731	https://www.ncbi.nlm.nih.gov/assembly/GCA_017673785.1
371	GCA_017910335.1	PDT001002434.1	SAMEA6813705	https://www.ncbi.nlm.nih.gov/assembly/GCA_017910335.1
372	GCA_017896595.1	PDT001004030.1	SAMN18607563	https://www.ncbi.nlm.nih.gov/assembly/GCA_017896595.1
373	GCA_003302115.1	PDT000346838.1	SAMN07556581	https://www.ncbi.nlm.nih.gov/assembly/GCA_003302115.1
374	GCA_003303125.1	PDT000346889.1	SAMN07556529	https://www.ncbi.nlm.nih.gov/assembly/GCA_003303125.1
375	GCA_003628115.1	PDT000391851.1	SAMN10160269	https://www.ncbi.nlm.nih.gov/assembly/GCA_003628115.1
376	GCA_003628195.1	PDT000391854.1	SAMN10160264	https://www.ncbi.nlm.nih.gov/assembly/GCA_003628195.1
377	GCA_900488885.1	PDT000402872.1	SAMEA4727892	https://www.ncbi.nlm.nih.gov/assembly/GCA_900488885.1
378	GCA_900489355.1	PDT000402910.1	SAMEA4727962	https://www.ncbi.nlm.nih.gov/assembly/GCA_900489355.1
379	GCA_014421925.1	PDT000319234.1	SAMN09255929	https://www.ncbi.nlm.nih.gov/assembly/GCA_014421925.1
380	GCA_013012405.1	PDT000431886.1	SAMD00099779	https://www.ncbi.nlm.nih.gov/assembly/GCA_013012405.1
381	GCA_013011865.1	PDT000432054.1	SAMD00059745	https://www.ncbi.nlm.nih.gov/assembly/GCA_013011865.1
382	GCA_001030595.1	PDT000067796.1	SAMN03280214	https://www.ncbi.nlm.nih.gov/assembly/GCA_001030595.1
383	GCA_001463195.1	PDT000097039.1	SAMN04158307	https://www.ncbi.nlm.nih.gov/assembly/GCA_001463195.1
384	GCA_001463325.1	PDT000097041.1	SAMN04158313	https://www.ncbi.nlm.nih.gov/assembly/GCA_001463325.1
385	GCA_001463645.1	PDT000097048.1	SAMN04158319	https://www.ncbi.nlm.nih.gov/assembly/GCA_001463645.1
386	GCA_001520175.1	PDT000103027.1	SAMN04388540	https://www.ncbi.nlm.nih.gov/assembly/GCA_001520175.1
387	GCA_001521475.1	PDT000103092.1	SAMN04388571	https://www.ncbi.nlm.nih.gov/assembly/GCA_001521475.1
388	GCA_001620915.1	PDT000125927.1	SAMN04393244	https://www.ncbi.nlm.nih.gov/assembly/GCA_001620915.1
389	GCA_001621145.1	PDT000125938.1	SAMN04393257	https://www.ncbi.nlm.nih.gov/assembly/GCA_001621145.1
390	GCA_001713545.1	PDT000145738.1	SAMN04917426	https://www.ncbi.nlm.nih.gov/assembly/GCA_001713545.1
391	GCA_001713555.1	PDT000145739.1	SAMN04910092	https://www.ncbi.nlm.nih.gov/assembly/GCA_001713555.1
392	GCA_001721525.1	PDT000148571.1	SAMN04939501	https://www.ncbi.nlm.nih.gov/assembly/GCA_001721525.1
393	GCA_014643355.1	PDT000838812.1	SAMN10076924	https://www.ncbi.nlm.nih.gov/assembly/GCA_014643355.1
394	GCA_014862805.1	PDT000858925.1	SAMN16279626	https://www.ncbi.nlm.nih.gov/assembly/GCA_014862805.1
395	GCA_016651395.1	PDT000937753.1	SAMN17248683	https://www.ncbi.nlm.nih.gov/assembly/GCA_016651395.1
396	GCA_014817085.1	PDT000850175.1	SAMN12855024	https://www.ncbi.nlm.nih.gov/assembly/GCA_014817085.1
397	GCA_014816925.1	PDT000850179.1	SAMN12855021	https://www.ncbi.nlm.nih.gov/assembly/GCA_014816925.1
398	GCA_018048105.1	PDT000845270.1	SAMN08328824	https://www.ncbi.nlm.nih.gov/assembly/GCA_018048105.1
399	GCA_014754065.1	PDT000845271.1	SAMN08328823	https://www.ncbi.nlm.nih.gov/assembly/GCA_014754065.1
400	GCA_012427165.1	PDT000589760.1	SAMN12343013	https://www.ncbi.nlm.nih.gov/assembly/GCA_012427165.1
401	GCA_012425425.1	PDT000589766.1	SAMN12343008	https://www.ncbi.nlm.nih.gov/assembly/GCA_012425425.1
402	GCA_012442085.1	PDT000589864.1	SAMN12343000	https://www.ncbi.nlm.nih.gov/assembly/GCA_012442085.1
403	GCA_012452225.1	PDT000590015.1	SAMN12343064	https://www.ncbi.nlm.nih.gov/assembly/GCA_012452225.1
404	GCA_012452285.1	PDT000590023.1	SAMN12343025	https://www.ncbi.nlm.nih.gov/assembly/GCA_012452285.1
405	GCA_014752085.1	PDT000845199.1	SAMN08328787	https://www.ncbi.nlm.nih.gov/assembly/GCA_014752085.1
406	GCA_018048265.1	PDT000845227.1	SAMN08328862	https://www.ncbi.nlm.nih.gov/assembly/GCA_018048265.1
407	GCA_014754685.1	PDT000845249.1	SAMN08328799	https://www.ncbi.nlm.nih.gov/assembly/GCA_014754685.1
408	GCA_014776695.1	PDT000848526.1	SAMN14395504	https://www.ncbi.nlm.nih.gov/assembly/GCA_014776695.1
409	GCA_014777795.1	PDT000848529.1	SAMN14395472	https://www.ncbi.nlm.nih.gov/assembly/GCA_014777795.1
410	GCA_014779385.1	PDT000848578.1	SAMN15502171	https://www.ncbi.nlm.nih.gov/assembly/GCA_014779385.1
411	GCA_014775235.1	PDT000848580.1	SAMN15502169	https://www.ncbi.nlm.nih.gov/assembly/GCA_014775235.1
412	GCA_014793925.1	PDT000848582.1	SAMN15502167	https://www.ncbi.nlm.nih.gov/assembly/GCA_014793925.1
413	GCA_014664095.1	PDT000840834.1	SAMN13082338	https://www.ncbi.nlm.nih.gov/assembly/GCA_014664095.1
414	GCA_001894505.1	PDT000168866.1	SAMN05928999	https://www.ncbi.nlm.nih.gov/assembly/GCA_001894505.1
415	GCA_013078205.1	PDT000181654.2	SAMEA3531663	https://www.ncbi.nlm.nih.gov/assembly/GCA_013078205.1
416	GCA_013077105.1	PDT000181804.2	SAMEA3531771	https://www.ncbi.nlm.nih.gov/assembly/GCA_013077105.1
417	GCA_013106615.1	PDT000734164.1	SAMN12731892	https://www.ncbi.nlm.nih.gov/assembly/GCA_013106615.1
418	GCA_013169815.1	PDT000748212.1	SAMN07291405	https://www.ncbi.nlm.nih.gov/assembly/GCA_013169815.1
419	GCA_018095195.1	PDT001009441.1	SAMN11579683	https://www.ncbi.nlm.nih.gov/assembly/GCA_018095195.1
420	GCA_018095165.1	PDT001009442.1	SAMN11579682	https://www.ncbi.nlm.nih.gov/assembly/GCA_018095165.1
421	GCA_018095305.1	PDT001009446.1	SAMN11579678	https://www.ncbi.nlm.nih.gov/assembly/GCA_018095305.1
422	GCA_018118145.1	PDT001010078.1	SAMN18805780	https://www.ncbi.nlm.nih.gov/assembly/GCA_018118145.1
423	GCA_018118025.1	PDT001010090.1	SAMN18805774	https://www.ncbi.nlm.nih.gov/assembly/GCA_018118025.1
424	GCA_018122645.1	PDT001011671.1	SAMN18740572	https://www.ncbi.nlm.nih.gov/assembly/GCA_018122645.1
425	GCA_018128405.1	PDT001011947.1	SAMN17736024	https://www.ncbi.nlm.nih.gov/assembly/GCA_018128405.1
426	GCA_018198455.1	PDT001015836.1	SAMEA5277964	https://www.ncbi.nlm.nih.gov/assembly/GCA_018198455.1
427	GCA_012474895.1	PDT000205149.2	SAMEA1486590	https://www.ncbi.nlm.nih.gov/assembly/GCA_012474895.1
428	GCA_012474835.1	PDT000205150.2	SAMEA1486618	https://www.ncbi.nlm.nih.gov/assembly/GCA_012474835.1
429	GCA_014752695.1	PDT000845260.1	SAMN08328811	https://www.ncbi.nlm.nih.gov/assembly/GCA_014752695.1
430	GCA_003730535.1	PDT000407978.1	SAMD00052635	https://www.ncbi.nlm.nih.gov/assembly/GCA_003730535.1
431	GCA_017094905.1	PDT000974527.1	SAMN18085258	https://www.ncbi.nlm.nih.gov/assembly/GCA_017094905.1
432	GCA_017084165.1	PDT000974924.1	SAMN18085801	https://www.ncbi.nlm.nih.gov/assembly/GCA_017084165.1
433	GCA_017674125.1	PDT000995350.1	SAMN18082832	https://www.ncbi.nlm.nih.gov/assembly/GCA_017674125.1
434	GCA_018024355.1	PDT000948697.1	SAMN16361956	https://www.ncbi.nlm.nih.gov/assembly/GCA_018024355.1
435	GCA_002164975.2	PDT000215977.2	SAMN06909178	https://www.ncbi.nlm.nih.gov/assembly/GCA_002164975.2
436	GCA_005869945.1	PDT000509600.1	SAMN11649487	https://www.ncbi.nlm.nih.gov/assembly/GCA_005869945.1
437	GCA_005930685.1	PDT000517889.1	SAMN11602614	https://www.ncbi.nlm.nih.gov/assembly/GCA_005930685.1
438	GCA_008312855.1	PDT000583476.1	SAMN11601932	https://www.ncbi.nlm.nih.gov/assembly/GCA_008312855.1
439	GCA_013347035.1	PDT000767319.1	SAMN10613779	https://www.ncbi.nlm.nih.gov/assembly/GCA_013347035.1
440	GCA_014493925.1	PDT000833594.1	SAMN14997728	https://www.ncbi.nlm.nih.gov/assembly/GCA_014493925.1
441	GCA_017168615.1	PDT000980405.1	SAMN15083408	https://www.ncbi.nlm.nih.gov/assembly/GCA_017168615.1
442	GCA_016445405.1	PDT000925110.1	SAMN16824645	https://www.ncbi.nlm.nih.gov/assembly/GCA_016445405.1
443	GCA_015693635.1	PDT000900707.1	SAMN16793244	https://www.ncbi.nlm.nih.gov/assembly/GCA_015693635.1
444	GCA_001893765.1	PDT000168829.1	SAMN05929001	https://www.ncbi.nlm.nih.gov/assembly/GCA_001893765.1
445	GCA_018259315.1	PDT001018061.1	SAMEA7059251	https://www.ncbi.nlm.nih.gov/assembly/GCA_018259315.1
446	GCA_018256495.1	PDT001018062.1	SAMEA7059252	https://www.ncbi.nlm.nih.gov/assembly/GCA_018256495.1
447	GCA_018256355.1	PDT001018063.1	SAMEA7059253	https://www.ncbi.nlm.nih.gov/assembly/GCA_018256355.1
448	GCA_002222905.1	PDT000226130.1	SAMN06973360	https://www.ncbi.nlm.nih.gov/assembly/GCA_002222905.1
449	GCA_002222925.1	PDT000226131.1	SAMN06973359	https://www.ncbi.nlm.nih.gov/assembly/GCA_002222925.1
450	GCA_002222945.1	PDT000226132.1	SAMN06973358	https://www.ncbi.nlm.nih.gov/assembly/GCA_002222945.1
451	GCA_002222955.1	PDT000226133.1	SAMN06973357	https://www.ncbi.nlm.nih.gov/assembly/GCA_002222955.1
452	GCA_009913755.1	PDT000669009.1	SAMN08574403	https://www.ncbi.nlm.nih.gov/assembly/GCA_009913755.1
453	GCA_009913765.1	PDT000669010.1	SAMN08574378	https://www.ncbi.nlm.nih.gov/assembly/GCA_009913765.1
454	GCA_013137455.1	PDT000735397.1	SAMN12731890	https://www.ncbi.nlm.nih.gov/assembly/GCA_013137455.1
455	GCA_017134435.1	PDT000948701.1	SAMN16361953	https://www.ncbi.nlm.nih.gov/assembly/GCA_017134435.1
456	GCA_017655365.1	PDT000997276.1	SAMN14120107	https://www.ncbi.nlm.nih.gov/assembly/GCA_017655365.1
457	GCA_014493855.1	PDT000833590.1	SAMN14997730	https://www.ncbi.nlm.nih.gov/assembly/GCA_014493855.1
458	GCA_014495265.1	PDT000833662.1	SAMN14997936	https://www.ncbi.nlm.nih.gov/assembly/GCA_014495265.1
459	GCA_014495345.1	PDT000833666.1	SAMN14997932	https://www.ncbi.nlm.nih.gov/assembly/GCA_014495345.1
460	GCA_014776735.1	PDT000848594.1	SAMN15502215	https://www.ncbi.nlm.nih.gov/assembly/GCA_014776735.1
461	GCA_012448145.1	PDT000615973.1	SAMN12731514	https://www.ncbi.nlm.nih.gov/assembly/GCA_012448145.1
462	GCA_012979835.1	PDT000632132.1	SAMN12731728	https://www.ncbi.nlm.nih.gov/assembly/GCA_012979835.1
463	GCA_014751975.1	PDT000845193.1	SAMN08328838	https://www.ncbi.nlm.nih.gov/assembly/GCA_014751975.1
464	GCA_017896585.1	PDT001004029.1	SAMN18607560	https://www.ncbi.nlm.nih.gov/assembly/GCA_017896585.1
465	GCA_015330035.1	PDT000885601.1	SAMN16402106	https://www.ncbi.nlm.nih.gov/assembly/GCA_015330035.1
466	GCA_016482885.1	PDT000928346.1	SAMN14847904	https://www.ncbi.nlm.nih.gov/assembly/GCA_016482885.1
467	GCA_013022305.1	PDT000651021.1	SAMN12600067	https://www.ncbi.nlm.nih.gov/assembly/GCA_013022305.1
468	GCA_013022585.1	PDT000651022.1	SAMN12600068	https://www.ncbi.nlm.nih.gov/assembly/GCA_013022585.1
469	GCA_013022425.1	PDT000651027.1	SAMN12600069	https://www.ncbi.nlm.nih.gov/assembly/GCA_013022425.1
470	GCA_013022525.1	PDT000651028.1	SAMN12600070	https://www.ncbi.nlm.nih.gov/assembly/GCA_013022525.1
471	GCA_017901555.1	PDT001003304.1	SAMD00138062	https://www.ncbi.nlm.nih.gov/assembly/GCA_017901555.1
472	GCA_017900635.1	PDT001003415.1	SAMD00137865	https://www.ncbi.nlm.nih.gov/assembly/GCA_017900635.1
473	GCA_016860265.1	PDT000954587.1	SAMD00118727	https://www.ncbi.nlm.nih.gov/assembly/GCA_016860265.1
474	GCA_017002475.1	PDT000966277.1	SAMN15052597	https://www.ncbi.nlm.nih.gov/assembly/GCA_017002475.1
475	GCA_013007255.1	PDT000445954.1	SAMN07255221	https://www.ncbi.nlm.nih.gov/assembly/GCA_013007255.1
476	GCA_014493805.1	PDT000833588.1	SAMN14997732	https://www.ncbi.nlm.nih.gov/assembly/GCA_014493805.1
477	GCA_014494345.1	PDT000833615.1	SAMN14997983	https://www.ncbi.nlm.nih.gov/assembly/GCA_014494345.1
478	GCA_014494655.1	PDT000833631.1	SAMN14997968	https://www.ncbi.nlm.nih.gov/assembly/GCA_014494655.1
479	GCA_017056315.1	PDT000953237.1	SAMN13829848	https://www.ncbi.nlm.nih.gov/assembly/GCA_017056315.1
480	GCA_017054475.1	PDT000953315.1	SAMN13829831	https://www.ncbi.nlm.nih.gov/assembly/GCA_017054475.1
481	GCA_016991995.1	PDT000967428.1	SAMN13058783	https://www.ncbi.nlm.nih.gov/assembly/GCA_016991995.1
482	GCA_016991055.1	PDT000967481.1	SAMN13058735	https://www.ncbi.nlm.nih.gov/assembly/GCA_016991055.1
483	GCA_017738695.1	PDT000985570.1	SAMEA7281021	https://www.ncbi.nlm.nih.gov/assembly/GCA_017738695.1
484	GCA_017737505.1	PDT000985657.1	SAMEA7281110	https://www.ncbi.nlm.nih.gov/assembly/GCA_017737505.1
485	GCA_013781725.1	PDT000534790.2	SAMN11840220	https://www.ncbi.nlm.nih.gov/assembly/GCA_013781725.1
486	GCA_900489605.1	PDT000402915.1	SAMEA4727970	https://www.ncbi.nlm.nih.gov/assembly/GCA_900489605.1
487	GCA_018095045.1	PDT001009438.1	SAMN11579684	https://www.ncbi.nlm.nih.gov/assembly/GCA_018095045.1
488	GCA_014494025.1	PDT000833599.1	SAMN14997721	https://www.ncbi.nlm.nih.gov/assembly/GCA_014494025.1
489	GCA_014490175.1	PDT000831199.1	SAMN15964894	https://www.ncbi.nlm.nih.gov/assembly/GCA_014490175.1
490	GCA_014490185.1	PDT000831201.1	SAMN15964897	https://www.ncbi.nlm.nih.gov/assembly/GCA_014490185.1
491	GCA_015245315.1	PDT000879468.1	SAMN15813780	https://www.ncbi.nlm.nih.gov/assembly/GCA_015245315.1
492	GCA_015245805.1	PDT000879509.1	SAMN15813766	https://www.ncbi.nlm.nih.gov/assembly/GCA_015245805.1
493	GCA_002589795.1	PDT000253680.1	SAMN07312477	https://www.ncbi.nlm.nih.gov/assembly/GCA_002589795.1
494	GCA_015283675.1	PDT000882048.1	SAMN16663561	https://www.ncbi.nlm.nih.gov/assembly/GCA_015283675.1
495	GCA_003194265.1	PDT000325637.1	SAMN07602583	https://www.ncbi.nlm.nih.gov/assembly/GCA_003194265.1
496	GCA_014692215.1	PDT000435286.1	SAMN05770965	https://www.ncbi.nlm.nih.gov/assembly/GCA_014692215.1
497	GCA_015283945.1	PDT000882035.1	SAMN16663533	https://www.ncbi.nlm.nih.gov/assembly/GCA_015283945.1
498	GCA_015887675.1	PDT000899159.1	SAMN16940069	https://www.ncbi.nlm.nih.gov/assembly/GCA_015887675.1
499	GCA_016572735.1	PDT000928912.1	SAMN17243076	https://www.ncbi.nlm.nih.gov/assembly/GCA_016572735.1
500	GCA_016572605.1	PDT000928913.1	SAMN17243075	https://www.ncbi.nlm.nih.gov/assembly/GCA_016572605.1
501	GCA_016761375.1	PDT000944669.1	SAMN15719863	https://www.ncbi.nlm.nih.gov/assembly/GCA_016761375.1
502	GCA_016761415.1	PDT000944671.1	SAMN15719864	https://www.ncbi.nlm.nih.gov/assembly/GCA_016761415.1
503	GCA_015290825.1	PDT000881416.1	SAMN15904692	https://www.ncbi.nlm.nih.gov/assembly/GCA_015290825.1
504	GCA_018075125.1	PDT001007732.1	SAMD00137988	https://www.ncbi.nlm.nih.gov/assembly/GCA_018075125.1
505	GCA_018072645.1	PDT001008061.1	SAMD00138005	https://www.ncbi.nlm.nih.gov/assembly/GCA_018072645.1
506	GCA_003980405.1	PDT000428856.1	SAMN08161341	https://www.ncbi.nlm.nih.gov/assembly/GCA_003980405.1
507	GCA_014575195.1	PDT000836265.1	SAMN14734071	https://www.ncbi.nlm.nih.gov/assembly/GCA_014575195.1
508	GCA_014589695.1	PDT000836222.1	SAMN14734236	https://www.ncbi.nlm.nih.gov/assembly/GCA_014589695.1
509	GCA_014587455.1	PDT000836226.1	SAMN14734232	https://www.ncbi.nlm.nih.gov/assembly/GCA_014587455.1
510	GCA_014606155.1	PDT000836286.1	SAMN14734066	https://www.ncbi.nlm.nih.gov/assembly/GCA_014606155.1
511	GCA_014569075.1	PDT000836435.1	SAMN14734067	https://www.ncbi.nlm.nih.gov/assembly/GCA_014569075.1
512	GCA_014607335.1	PDT000836259.1	SAMN14734202	https://www.ncbi.nlm.nih.gov/assembly/GCA_014607335.1
513	GCA_014580255.1	PDT000836375.1	SAMN14734182	https://www.ncbi.nlm.nih.gov/assembly/GCA_014580255.1
514	GCA_014575975.1	PDT000836370.1	SAMN14734070	https://www.ncbi.nlm.nih.gov/assembly/GCA_014575975.1
515	GCA_014579555.1	PDT000836381.1	SAMN14734069	https://www.ncbi.nlm.nih.gov/assembly/GCA_014579555.1
516	GCA_014573245.1	PDT000836258.1	SAMN14734203	https://www.ncbi.nlm.nih.gov/assembly/GCA_014573245.1
517	GCA_014575795.1	PDT000836331.1	SAMN14766509	https://www.ncbi.nlm.nih.gov/assembly/GCA_014575795.1
518	GCA_014665785.1	PDT000840807.1	SAMN13082362	https://www.ncbi.nlm.nih.gov/assembly/GCA_014665785.1
519	GCA_014661355.1	PDT000840808.1	SAMN13082361	https://www.ncbi.nlm.nih.gov/assembly/GCA_014661355.1
520	GCA_012535835.1	PDT000616121.1	SAMN12731712	https://www.ncbi.nlm.nih.gov/assembly/GCA_012535835.1
521	GCA_014663635.1	PDT000840772.1	SAMN13082394	https://www.ncbi.nlm.nih.gov/assembly/GCA_014663635.1
522	GCA_014662515.1	PDT000840714.1	SAMN13082275	https://www.ncbi.nlm.nih.gov/assembly/GCA_014662515.1
523	GCA_014672595.1	PDT000840841.1	SAMN13082331	https://www.ncbi.nlm.nih.gov/assembly/GCA_014672595.1
524	GCA_014662915.1	PDT000840842.1	SAMN13082330	https://www.ncbi.nlm.nih.gov/assembly/GCA_014662915.1
525	GCA_014662495.1	PDT000840722.1	SAMN13082268	https://www.ncbi.nlm.nih.gov/assembly/GCA_014662495.1
526	GCA_014669845.1	PDT000840729.1	SAMN13082261	https://www.ncbi.nlm.nih.gov/assembly/GCA_014669845.1
527	GCA_014668495.1	PDT000840812.1	SAMN13082358	https://www.ncbi.nlm.nih.gov/assembly/GCA_014668495.1
528	GCA_014663135.1	PDT000840813.1	SAMN13082357	https://www.ncbi.nlm.nih.gov/assembly/GCA_014663135.1
529	GCA_014663475.1	PDT000840820.1	SAMN13082350	https://www.ncbi.nlm.nih.gov/assembly/GCA_014663475.1
530	GCA_014660935.1	PDT000840825.1	SAMN13082346	https://www.ncbi.nlm.nih.gov/assembly/GCA_014660935.1
531	GCA_014665315.1	PDT000840697.1	SAMN13082290	https://www.ncbi.nlm.nih.gov/assembly/GCA_014665315.1
532	GCA_014658755.1	PDT000840698.1	SAMN13082289	https://www.ncbi.nlm.nih.gov/assembly/GCA_014658755.1
533	GCA_015138585.1	PDT000854656.1	SAMN16363880	https://www.ncbi.nlm.nih.gov/assembly/GCA_015138585.1
534	GCA_012528595.1	PDT000626793.1	SAMN12731520	https://www.ncbi.nlm.nih.gov/assembly/GCA_012528595.1
535	GCA_015183725.1	PDT000853477.1	SAMN08513251	https://www.ncbi.nlm.nih.gov/assembly/GCA_015183725.1
536	GCA_014494125.1	PDT000833604.1	SAMN14997717	https://www.ncbi.nlm.nih.gov/assembly/GCA_014494125.1
537	GCA_016691655.1	PDT000933327.1	SAMN06112950	https://www.ncbi.nlm.nih.gov/assembly/GCA_016691655.1
538	GCA_016689995.1	PDT000933410.1	SAMN06113096	https://www.ncbi.nlm.nih.gov/assembly/GCA_016689995.1
539	GCA_016693195.1	PDT000933244.1	SAMN06113019	https://www.ncbi.nlm.nih.gov/assembly/GCA_016693195.1
540	GCA_016692015.1	PDT000933301.1	SAMN06112955	https://www.ncbi.nlm.nih.gov/assembly/GCA_016692015.1
541	GCA_016530735.1	PDT000928930.1	SAMN13915634	https://www.ncbi.nlm.nih.gov/assembly/GCA_016530735.1
542	GCA_016644145.1	PDT000933461.1	SAMN13915637	https://www.ncbi.nlm.nih.gov/assembly/GCA_016644145.1
543	GCA_014398705.1	PDT000333252.1	SAMN09462755	https://www.ncbi.nlm.nih.gov/assembly/GCA_014398705.1
544	GCA_018027455.1	PDT000938472.1	SAMN17384547	https://www.ncbi.nlm.nih.gov/assembly/GCA_018027455.1
545	GCA_013174475.1	PDT000748380.1	SAMN14378622	https://www.ncbi.nlm.nih.gov/assembly/GCA_013174475.1
546	GCA_013171575.1	PDT000748233.1	SAMN14378801	https://www.ncbi.nlm.nih.gov/assembly/GCA_013171575.1
547	GCA_013172885.1	PDT000748300.1	SAMN14378704	https://www.ncbi.nlm.nih.gov/assembly/GCA_013172885.1
548	GCA_013175985.1	PDT000748454.1	SAMN14378549	https://www.ncbi.nlm.nih.gov/assembly/GCA_013175985.1
549	GCA_013176845.1	PDT000748497.1	SAMN14378781	https://www.ncbi.nlm.nih.gov/assembly/GCA_013176845.1
550	GCA_013172405.1	PDT000748277.1	SAMN14378728	https://www.ncbi.nlm.nih.gov/assembly/GCA_013172405.1
551	GCA_013176885.1	PDT000748498.1	SAMN14378780	https://www.ncbi.nlm.nih.gov/assembly/GCA_013176885.1
552	GCA_013171725.1	PDT000748242.1	SAMN14378760	https://www.ncbi.nlm.nih.gov/assembly/GCA_013171725.1
553	GCA_013176575.1	PDT000748482.1	SAMN14378795	https://www.ncbi.nlm.nih.gov/assembly/GCA_013176575.1
554	GCA_013175455.1	PDT000748427.1	SAMN14378575	https://www.ncbi.nlm.nih.gov/assembly/GCA_013175455.1
555	GCA_013172165.1	PDT000748263.1	SAMN14378738	https://www.ncbi.nlm.nih.gov/assembly/GCA_013172165.1
556	GCA_013175385.1	PDT000748425.1	SAMN14378578	https://www.ncbi.nlm.nih.gov/assembly/GCA_013175385.1
557	GCA_013176605.1	PDT000748486.1	SAMN14378792	https://www.ncbi.nlm.nih.gov/assembly/GCA_013176605.1
558	GCA_013173165.1	PDT000748313.1	SAMN14378688	https://www.ncbi.nlm.nih.gov/assembly/GCA_013173165.1
559	GCA_013174465.1	PDT000748378.1	SAMN14378625	https://www.ncbi.nlm.nih.gov/assembly/GCA_013174465.1
560	GCA_013175125.1	PDT000748411.1	SAMN14378592	https://www.ncbi.nlm.nih.gov/assembly/GCA_013175125.1
561	GCA_013176265.1	PDT000748468.1	SAMN14378534	https://www.ncbi.nlm.nih.gov/assembly/GCA_013176265.1
562	GCA_013172565.1	PDT000748285.1	SAMN14378718	https://www.ncbi.nlm.nih.gov/assembly/GCA_013172565.1
563	GCA_013171595.1	PDT000748236.1	SAMN14378769	https://www.ncbi.nlm.nih.gov/assembly/GCA_013171595.1
564	GCA_013173965.1	PDT000748353.1	SAMN14378648	https://www.ncbi.nlm.nih.gov/assembly/GCA_013173965.1
565	GCA_013174245.1	PDT000748367.1	SAMN14378634	https://www.ncbi.nlm.nih.gov/assembly/GCA_013174245.1
566	GCA_013171585.1	PDT000748235.1	SAMN14378799	https://www.ncbi.nlm.nih.gov/assembly/GCA_013171585.1
567	GCA_006234265.1	PDT000520891.1	SAMN11232906	https://www.ncbi.nlm.nih.gov/assembly/GCA_006234265.1
568	GCA_013831055.1	PDT000635726.1	SAMN13380430	https://www.ncbi.nlm.nih.gov/assembly/GCA_013831055.1
569	GCA_017054995.1	PDT000953284.1	SAMN13829745	https://www.ncbi.nlm.nih.gov/assembly/GCA_017054995.1
570	GCA_017134475.1	PDT000948708.1	SAMN16361946	https://www.ncbi.nlm.nih.gov/assembly/GCA_017134475.1
571	GCA_017055215.1	PDT000953262.1	SAMN13829694	https://www.ncbi.nlm.nih.gov/assembly/GCA_017055215.1
572	GCA_017053975.1	PDT000953346.1	SAMN13829918	https://www.ncbi.nlm.nih.gov/assembly/GCA_017053975.1
573	GCA_017056435.1	PDT000953204.1	SAMN13829878	https://www.ncbi.nlm.nih.gov/assembly/GCA_017056435.1
574	GCA_004567595.1	PDT000543097.1	SAMN10620119	https://www.ncbi.nlm.nih.gov/assembly/GCA_004567595.1
575	GCA_017055795.1	PDT000953222.1	SAMN13829862	https://www.ncbi.nlm.nih.gov/assembly/GCA_017055795.1
576	GCA_017055775.1	PDT000953223.1	SAMN13829861	https://www.ncbi.nlm.nih.gov/assembly/GCA_017055775.1
577	GCA_017055015.1	PDT000953279.1	SAMN13829749	https://www.ncbi.nlm.nih.gov/assembly/GCA_017055015.1
578	GCA_017054635.1	PDT000953277.1	SAMN13829751	https://www.ncbi.nlm.nih.gov/assembly/GCA_017054635.1
579	GCA_013024205.1	PDT000636361.1	SAMN12145108	https://www.ncbi.nlm.nih.gov/assembly/GCA_013024205.1
580	GCA_013793805.1	PDT000750072.1	SAMEA6658662	https://www.ncbi.nlm.nih.gov/assembly/GCA_013793805.1
581	GCA_017039795.1	PDT000954120.1	SAMEA7758237	https://www.ncbi.nlm.nih.gov/assembly/GCA_017039795.1
582	GCA_017039775.1	PDT000954122.1	SAMEA7758239	https://www.ncbi.nlm.nih.gov/assembly/GCA_017039775.1
583	GCA_013792705.1	PDT000750064.1	SAMEA6658653	https://www.ncbi.nlm.nih.gov/assembly/GCA_013792705.1
584	GCA_013028325.1	PDT000636198.1	SAMN12145266	https://www.ncbi.nlm.nih.gov/assembly/GCA_013028325.1
585	GCA_017002735.1	PDT000966253.1	SAMN15052553	https://www.ncbi.nlm.nih.gov/assembly/GCA_017002735.1
586	GCA_017002515.1	PDT000966267.1	SAMN15052606	https://www.ncbi.nlm.nih.gov/assembly/GCA_017002515.1
587	GCA_017003655.1	PDT000966209.1	SAMN15052630	https://www.ncbi.nlm.nih.gov/assembly/GCA_017003655.1
588	GCA_017002595.1	PDT000966259.1	SAMN15052614	https://www.ncbi.nlm.nih.gov/assembly/GCA_017002595.1
589	GCA_016786155.1	PDT000947872.1	SAMN16387490	https://www.ncbi.nlm.nih.gov/assembly/GCA_016786155.1
590	GCA_016944755.1	PDT000973534.1	SAMN16387490	https://www.ncbi.nlm.nih.gov/assembly/GCA_016944755.1
591	GCA_016786025.1	PDT000947865.1	SAMN16387358	https://www.ncbi.nlm.nih.gov/assembly/GCA_016786025.1
592	GCA_016942505.1	PDT000973521.1	SAMN16387358	https://www.ncbi.nlm.nih.gov/assembly/GCA_016942505.1
593	GCA_016785505.1	PDT000947850.1	SAMN16387357	https://www.ncbi.nlm.nih.gov/assembly/GCA_016785505.1
594	GCA_016942535.1	PDT000973522.1	SAMN16387357	https://www.ncbi.nlm.nih.gov/assembly/GCA_016942535.1
595	GCA_013023765.1	PDT000636316.1	SAMN12145096	https://www.ncbi.nlm.nih.gov/assembly/GCA_013023765.1
596	GCA_017736415.1	PDT000985694.1	SAMEA7281144	https://www.ncbi.nlm.nih.gov/assembly/GCA_017736415.1
597	GCA_017978805.1	PDT000985580.1	SAMEA7281031	https://www.ncbi.nlm.nih.gov/assembly/GCA_017978805.1
598	GCA_018018855.1	PDT000985658.1	SAMEA7281111	https://www.ncbi.nlm.nih.gov/assembly/GCA_018018855.1
599	GCA_017478565.1	PDT000985607.1	SAMEA7281059	https://www.ncbi.nlm.nih.gov/assembly/GCA_017478565.1
600	GCA_017737455.1	PDT000985667.1	SAMEA7281120	https://www.ncbi.nlm.nih.gov/assembly/GCA_017737455.1
601	GCA_018018895.1	PDT000985616.1	SAMEA7281068	https://www.ncbi.nlm.nih.gov/assembly/GCA_018018895.1
602	GCA_017977445.1	PDT000985671.1	SAMEA7281124	https://www.ncbi.nlm.nih.gov/assembly/GCA_017977445.1
603	GCA_018019035.1	PDT000985567.1	SAMEA7281018	https://www.ncbi.nlm.nih.gov/assembly/GCA_018019035.1
604	GCA_018019015.1	PDT000985568.1	SAMEA7281019	https://www.ncbi.nlm.nih.gov/assembly/GCA_018019015.1
605	GCA_017737835.1	PDT000985621.1	SAMEA7281074	https://www.ncbi.nlm.nih.gov/assembly/GCA_017737835.1
606	GCA_017737615.1	PDT000985633.1	SAMEA7281086	https://www.ncbi.nlm.nih.gov/assembly/GCA_017737615.1
607	GCA_004681485.1	PDT000492385.1	SAMN10620104	https://www.ncbi.nlm.nih.gov/assembly/GCA_004681485.1
608	GCA_012558105.1	PDT000157923.2	SAMN06006412	https://www.ncbi.nlm.nih.gov/assembly/GCA_012558105.1
609	GCA_016388685.1	PDT000923657.1	SAMN11285023	https://www.ncbi.nlm.nih.gov/assembly/GCA_016388685.1
610	GCA_017910515.1	PDT001002423.1	SAMEA6813716	https://www.ncbi.nlm.nih.gov/assembly/GCA_017910515.1
611	GCA_017910355.1	PDT001002435.1	SAMEA6813706	https://www.ncbi.nlm.nih.gov/assembly/GCA_017910355.1
612	GCA_014494945.1	PDT000833645.1	SAMN14997951	https://www.ncbi.nlm.nih.gov/assembly/GCA_014494945.1
613	GCA_018118045.1	PDT001010084.1	SAMN18805788	https://www.ncbi.nlm.nih.gov/assembly/GCA_018118045.1
614	GCA_018094945.1	PDT001009434.1	SAMN11579691	https://www.ncbi.nlm.nih.gov/assembly/GCA_018094945.1
615	GCA_004566835.1	PDT000543237.1	SAMN10620136	https://www.ncbi.nlm.nih.gov/assembly/GCA_004566835.1
616	GCA_018180835.1	PDT001012708.1	SAMEA6656355	https://www.ncbi.nlm.nih.gov/assembly/GCA_018180835.1
617	GCA_012253085.1	PDT000459531.2	SAMN10878267	https://www.ncbi.nlm.nih.gov/assembly/GCA_012253085.1
618	GCA_018161815.1	PDT001013300.1	SAMEA6657111	https://www.ncbi.nlm.nih.gov/assembly/GCA_018161815.1
619	GCA_018178115.1	PDT001013301.1	SAMEA6657112	https://www.ncbi.nlm.nih.gov/assembly/GCA_018178115.1
620	GCA_018260195.1	PDT001018084.1	SAMN13837006	https://www.ncbi.nlm.nih.gov/assembly/GCA_018260195.1
621	GCA_018261555.1	PDT001018085.1	SAMN13837005	https://www.ncbi.nlm.nih.gov/assembly/GCA_018261555.1
622	GCA_018259915.1	PDT001018094.1	SAMN13836997	https://www.ncbi.nlm.nih.gov/assembly/GCA_018259915.1
623	GCA_014467935.1	PDT000828640.1	SAMN14491083	https://www.ncbi.nlm.nih.gov/assembly/GCA_014467935.1
624	GCA_018342285.1	PDT001024299.1	SAMN10417538	https://www.ncbi.nlm.nih.gov/assembly/GCA_018342285.1
625	GCA_014467335.1	PDT000828691.1	SAMN14491058	https://www.ncbi.nlm.nih.gov/assembly/GCA_014467335.1
626	GCA_018342245.1	PDT001024302.1	SAMN10417537	https://www.ncbi.nlm.nih.gov/assembly/GCA_018342245.1
627	GCA_012981735.1	PDT000618950.1	SAMN12768716	https://www.ncbi.nlm.nih.gov/assembly/GCA_012981735.1
628	GCA_013781045.1	PDT000751505.1	SAMN10180259	https://www.ncbi.nlm.nih.gov/assembly/GCA_013781045.1
629	GCA_013028085.1	PDT000636215.1	SAMN12145094	https://www.ncbi.nlm.nih.gov/assembly/GCA_013028085.1
630	GCA_014495355.1	PDT000833665.1	SAMN14997930	https://www.ncbi.nlm.nih.gov/assembly/GCA_014495355.1
631	GCA_014495595.1	PDT000833678.1	SAMN14997920	https://www.ncbi.nlm.nih.gov/assembly/GCA_014495595.1
632	GCA_014495135.1	PDT000833655.1	SAMN14997940	https://www.ncbi.nlm.nih.gov/assembly/GCA_014495135.1
633	GCA_014495165.1	PDT000833656.1	SAMN14997941	https://www.ncbi.nlm.nih.gov/assembly/GCA_014495165.1
634	GCA_014481875.1	PDT000828773.1	SAMN14491010	https://www.ncbi.nlm.nih.gov/assembly/GCA_014481875.1
635	GCA_013023465.1	PDT000636347.1	SAMN12145194	https://www.ncbi.nlm.nih.gov/assembly/GCA_013023465.1
636	GCA_014484835.1	PDT000828616.1	SAMN14491105	https://www.ncbi.nlm.nih.gov/assembly/GCA_014484835.1
637	GCA_002223705.1	PDT000226150.1	SAMN06973347	https://www.ncbi.nlm.nih.gov/assembly/GCA_002223705.1
638	GCA_014713435.1	PDT000843927.1	SAMN12429502	https://www.ncbi.nlm.nih.gov/assembly/GCA_014713435.1
639	GCA_018049225.1	PDT000843922.1	SAMN12429493	https://www.ncbi.nlm.nih.gov/assembly/GCA_018049225.1
640	GCA_014714865.1	PDT000843854.1	SAMN12429490	https://www.ncbi.nlm.nih.gov/assembly/GCA_014714865.1
641	GCA_014713555.1	PDT000843919.1	SAMN12429496	https://www.ncbi.nlm.nih.gov/assembly/GCA_014713555.1
642	GCA_014713335.1	PDT000843904.1	SAMN12429504	https://www.ncbi.nlm.nih.gov/assembly/GCA_014713335.1
643	GCA_014771955.1	PDT000847397.1	SAMN05763369	https://www.ncbi.nlm.nih.gov/assembly/GCA_014771955.1
644	GCA_014812225.1	PDT000850465.1	SAMN10141440	https://www.ncbi.nlm.nih.gov/assembly/GCA_014812225.1
645	GCA_012487085.1	PDT000615951.1	SAMN12731493	https://www.ncbi.nlm.nih.gov/assembly/GCA_012487085.1
646	GCA_012537215.1	PDT000615932.1	SAMN12731460	https://www.ncbi.nlm.nih.gov/assembly/GCA_012537215.1
647	GCA_015184345.1	PDT000853482.1	SAMN08513258	https://www.ncbi.nlm.nih.gov/assembly/GCA_015184345.1
648	GCA_003427525.1	PDT000368916.1	SAMN09537412	https://www.ncbi.nlm.nih.gov/assembly/GCA_003427525.1
649	GCA_015117095.1	PDT000855603.1	SAMN10935302	https://www.ncbi.nlm.nih.gov/assembly/GCA_015117095.1
650	GCA_016387005.1	PDT000923573.1	SAMN16340149	https://www.ncbi.nlm.nih.gov/assembly/GCA_016387005.1
651	GCA_016388635.1	PDT000923655.1	SAMN11285030	https://www.ncbi.nlm.nih.gov/assembly/GCA_016388635.1
652	GCA_015158055.1	PDT000870729.1	SAMN12289323	https://www.ncbi.nlm.nih.gov/assembly/GCA_015158055.1
653	GCA_015158275.1	PDT000870782.1	SAMN12289345	https://www.ncbi.nlm.nih.gov/assembly/GCA_015158275.1
654	GCA_015285765.1	PDT000881745.1	SAMN16663480	https://www.ncbi.nlm.nih.gov/assembly/GCA_015285765.1
655	GCA_015285725.1	PDT000881751.1	SAMN16663510	https://www.ncbi.nlm.nih.gov/assembly/GCA_015285725.1
656	GCA_014494845.1	PDT000833640.1	SAMN14997956	https://www.ncbi.nlm.nih.gov/assembly/GCA_014494845.1
657	GCA_014571575.1	PDT000836347.1	SAMN14734265	https://www.ncbi.nlm.nih.gov/assembly/GCA_014571575.1
658	GCA_002012225.1	PDT000191158.1	SAMN05511150	https://www.ncbi.nlm.nih.gov/assembly/GCA_002012225.1
659	GCA_015693825.1	PDT000900716.1	SAMN16793235	https://www.ncbi.nlm.nih.gov/assembly/GCA_015693825.1
660	GCA_015691785.1	PDT000898511.1	SAMN16916289	https://www.ncbi.nlm.nih.gov/assembly/GCA_015691785.1
661	GCA_015892765.1	PDT000899024.1	SAMN16935937	https://www.ncbi.nlm.nih.gov/assembly/GCA_015892765.1
662	GCA_905133375.1	PDT000944676.1	SAMEA7519440	https://www.ncbi.nlm.nih.gov/assembly/GCA_905133375.1
663	GCA_014392745.1	PDT000335804.1	SAMN09476352	https://www.ncbi.nlm.nih.gov/assembly/GCA_014392745.1
664	GCA_017180935.1	PDT000945499.1	SAMN17715061	https://www.ncbi.nlm.nih.gov/assembly/GCA_017180935.1
665	GCA_016760595.1	PDT000944630.1	SAMN15719904	https://www.ncbi.nlm.nih.gov/assembly/GCA_016760595.1
666	GCA_016760855.1	PDT000944643.1	SAMN15719892	https://www.ncbi.nlm.nih.gov/assembly/GCA_016760855.1
667	GCA_905134025.1	PDT000944742.1	SAMEA7519493	https://www.ncbi.nlm.nih.gov/assembly/GCA_905134025.1
668	GCA_905134145.1	PDT000944755.1	SAMEA7519496	https://www.ncbi.nlm.nih.gov/assembly/GCA_905134145.1
669	GCA_905133895.1	PDT000944729.1	SAMEA7519481	https://www.ncbi.nlm.nih.gov/assembly/GCA_905133895.1
670	GCA_905133905.1	PDT000944730.1	SAMEA7519482	https://www.ncbi.nlm.nih.gov/assembly/GCA_905133905.1
671	GCA_013172265.1	PDT000748268.1	SAMN14378733	https://www.ncbi.nlm.nih.gov/assembly/GCA_013172265.1
672	GCA_013171445.1	PDT000748227.1	SAMN14378774	https://www.ncbi.nlm.nih.gov/assembly/GCA_013171445.1
673	GCA_013176895.1	PDT000748499.1	SAMN14378779	https://www.ncbi.nlm.nih.gov/assembly/GCA_013176895.1
674	GCA_013176595.1	PDT000748485.1	SAMN14378794	https://www.ncbi.nlm.nih.gov/assembly/GCA_013176595.1
675	GCA_013175035.1	PDT000748408.1	SAMN14378594	https://www.ncbi.nlm.nih.gov/assembly/GCA_013175035.1
676	GCA_013172225.1	PDT000748267.1	SAMN14378735	https://www.ncbi.nlm.nih.gov/assembly/GCA_013172225.1
677	GCA_013174525.1	PDT000748381.1	SAMN14378621	https://www.ncbi.nlm.nih.gov/assembly/GCA_013174525.1
678	GCA_013175625.1	PDT000748436.1	SAMN14378566	https://www.ncbi.nlm.nih.gov/assembly/GCA_013175625.1
679	GCA_013173735.1	PDT000748342.1	SAMN14378660	https://www.ncbi.nlm.nih.gov/assembly/GCA_013173735.1
680	GCA_013172735.1	PDT000748292.1	SAMN14378711	https://www.ncbi.nlm.nih.gov/assembly/GCA_013172735.1
681	GCA_013171865.1	PDT000748248.1	SAMN14378754	https://www.ncbi.nlm.nih.gov/assembly/GCA_013171865.1
682	GCA_013174665.1	PDT000748388.1	SAMN14378613	https://www.ncbi.nlm.nih.gov/assembly/GCA_013174665.1
683	GCA_013173795.1	PDT000748345.1	SAMN14378657	https://www.ncbi.nlm.nih.gov/assembly/GCA_013173795.1
684	GCA_013172045.1	PDT000748257.1	SAMN14378745	https://www.ncbi.nlm.nih.gov/assembly/GCA_013172045.1
685	GCA_013175865.1	PDT000748448.1	SAMN14378554	https://www.ncbi.nlm.nih.gov/assembly/GCA_013175865.1
686	GCA_013173335.1	PDT000748322.1	SAMN14378680	https://www.ncbi.nlm.nih.gov/assembly/GCA_013173335.1
687	GCA_016805945.1	PDT000947917.1	SAMN10492548	https://www.ncbi.nlm.nih.gov/assembly/GCA_016805945.1
688	GCA_016805965.1	PDT000947918.1	SAMN10492547	https://www.ncbi.nlm.nih.gov/assembly/GCA_016805965.1
689	GCA_012297585.1	PDT000538586.1	SAMN09460055	https://www.ncbi.nlm.nih.gov/assembly/GCA_012297585.1
690	GCA_009905135.1	PDT000667966.1	SAMN13756518	https://www.ncbi.nlm.nih.gov/assembly/GCA_009905135.1
691	GCA_017001195.1	PDT000966356.1	SAMN15052652	https://www.ncbi.nlm.nih.gov/assembly/GCA_017001195.1
692	GCA_017003155.1	PDT000966237.1	SAMN15052567	https://www.ncbi.nlm.nih.gov/assembly/GCA_017003155.1
693	GCA_017003135.1	PDT000966238.1	SAMN15052566	https://www.ncbi.nlm.nih.gov/assembly/GCA_017003135.1
694	GCA_013029385.1	PDT000636148.1	SAMN12145080	https://www.ncbi.nlm.nih.gov/assembly/GCA_013029385.1
695	GCA_016888625.1	PDT000964961.1	SAMN16357412	https://www.ncbi.nlm.nih.gov/assembly/GCA_016888625.1
696	GCA_018348015.1	PDT000974893.1	SAMN18085829	https://www.ncbi.nlm.nih.gov/assembly/GCA_018348015.1
697	GCA_017096705.1	PDT000974438.1	SAMN18085481	https://www.ncbi.nlm.nih.gov/assembly/GCA_017096705.1
698	GCA_017099595.1	PDT000974304.1	SAMN18085313	https://www.ncbi.nlm.nih.gov/assembly/GCA_017099595.1
699	GCA_018347875.1	PDT000974930.1	SAMN18085795	https://www.ncbi.nlm.nih.gov/assembly/GCA_018347875.1
700	GCA_012973845.1	PDT000730331.1	SAMN12731805	https://www.ncbi.nlm.nih.gov/assembly/GCA_012973845.1
701	GCA_017091005.1	PDT000974683.1	SAMN18085664	https://www.ncbi.nlm.nih.gov/assembly/GCA_017091005.1
702	GCA_018348175.1	PDT000974420.1	SAMN18085583	https://www.ncbi.nlm.nih.gov/assembly/GCA_018348175.1
703	GCA_017086145.1	PDT000974823.1	SAMN18085736	https://www.ncbi.nlm.nih.gov/assembly/GCA_017086145.1
704	GCA_012982555.1	PDT000618965.1	SAMN12768702	https://www.ncbi.nlm.nih.gov/assembly/GCA_012982555.1
705	GCA_017098705.1	PDT000974325.1	SAMN18085294	https://www.ncbi.nlm.nih.gov/assembly/GCA_017098705.1
706	GCA_017095705.1	PDT000974487.1	SAMN18085642	https://www.ncbi.nlm.nih.gov/assembly/GCA_017095705.1
707	GCA_017092025.1	PDT000974661.1	SAMN18085500	https://www.ncbi.nlm.nih.gov/assembly/GCA_017092025.1
708	GCA_013012055.1	PDT000431908.1	SAMD00099801	https://www.ncbi.nlm.nih.gov/assembly/GCA_013012055.1
709	GCA_017733195.1	PDT000986555.1	SAMD00282666	https://www.ncbi.nlm.nih.gov/assembly/GCA_017733195.1
710	GCA_004523185.1	PDT000484685.1	SAMN11023834	https://www.ncbi.nlm.nih.gov/assembly/GCA_004523185.1
711	GCA_012440425.1	PDT000590018.1	SAMN12343022	https://www.ncbi.nlm.nih.gov/assembly/GCA_012440425.1
712	GCA_012561645.1	PDT000157487.2	SAMN05980089	https://www.ncbi.nlm.nih.gov/assembly/GCA_012561645.1
713	GCA_018014915.1	PDT001001545.1	SAMEA5317407	https://www.ncbi.nlm.nih.gov/assembly/GCA_018014915.1
714	GCA_015138575.1	PDT000876582.1	SAMD00196001	https://www.ncbi.nlm.nih.gov/assembly/GCA_015138575.1
715	GCA_017930715.1	PDT001004835.1	SAMD00029210	https://www.ncbi.nlm.nih.gov/assembly/GCA_017930715.1
716	GCA_017931735.1	PDT001004847.1	SAMD00029222	https://www.ncbi.nlm.nih.gov/assembly/GCA_017931735.1
717	GCA_017901755.1	PDT001003286.1	SAMD00138007	https://www.ncbi.nlm.nih.gov/assembly/GCA_017901755.1
718	GCA_018072625.1	PDT001008062.1	SAMD00138006	https://www.ncbi.nlm.nih.gov/assembly/GCA_018072625.1
719	GCA_013451615.1	PDT000790183.2	SAMN15575962	https://www.ncbi.nlm.nih.gov/assembly/GCA_013451615.1
720	GCA_018206795.1	PDT001015962.1	SAMN18912326	https://www.ncbi.nlm.nih.gov/assembly/GCA_018206795.1
721	GCA_018358965.1	PDT001025046.1	SAMN02730203	https://www.ncbi.nlm.nih.gov/assembly/GCA_018358965.1
722	GCA_018358945.1	PDT001025047.1	SAMN02730204	https://www.ncbi.nlm.nih.gov/assembly/GCA_018358945.1
723	GCA_900536505.1	PDT000483533.1	SAMEA4853111	https://www.ncbi.nlm.nih.gov/assembly/GCA_900536505.1
724	GCA_900536515.1	PDT000483535.1	SAMEA4853114	https://www.ncbi.nlm.nih.gov/assembly/GCA_900536515.1
725	GCA_900536525.1	PDT000483536.1	SAMEA4853112	https://www.ncbi.nlm.nih.gov/assembly/GCA_900536525.1
726	GCA_900536565.1	PDT000483539.1	SAMEA4853115	https://www.ncbi.nlm.nih.gov/assembly/GCA_900536565.1
727	GCA_900536575.1	PDT000483540.1	SAMEA4853116	https://www.ncbi.nlm.nih.gov/assembly/GCA_900536575.1
728	GCA_017729135.1	PDT000986832.1	SAMD00111737	https://www.ncbi.nlm.nih.gov/assembly/GCA_017729135.1
729	GCA_017729075.1	PDT000986833.1	SAMD00111738	https://www.ncbi.nlm.nih.gov/assembly/GCA_017729075.1
730	GCA_012554705.1	PDT000158822.2	SAMN06015169	https://www.ncbi.nlm.nih.gov/assembly/GCA_012554705.1
731	GCA_902668615.1	PDT000640361.1	SAMEA5818794	https://www.ncbi.nlm.nih.gov/assembly/GCA_902668615.1
732	GCA_902668675.1	PDT000640354.1	SAMEA5818780	https://www.ncbi.nlm.nih.gov/assembly/GCA_902668675.1
733	GCA_014484735.1	PDT000828644.1	SAMN14491080	https://www.ncbi.nlm.nih.gov/assembly/GCA_014484735.1
734	GCA_011029445.1	PDT000691317.1	SAMN14120145	https://www.ncbi.nlm.nih.gov/assembly/GCA_011029445.1
735	GCA_011029945.1	PDT000691328.1	SAMN14120110	https://www.ncbi.nlm.nih.gov/assembly/GCA_011029945.1
736	GCA_015040955.1	PDT000858090.1	SAMN15868471	https://www.ncbi.nlm.nih.gov/assembly/GCA_015040955.1
737	GCA_014862355.1	PDT000858903.1	SAMN16278735	https://www.ncbi.nlm.nih.gov/assembly/GCA_014862355.1
738	GCA_013392295.1	PDT000785037.1	SAMN13943457	https://www.ncbi.nlm.nih.gov/assembly/GCA_013392295.1
739	GCA_013392345.1	PDT000785039.1	SAMN13943455	https://www.ncbi.nlm.nih.gov/assembly/GCA_013392345.1
740	GCA_013392425.1	PDT000785041.1	SAMN13943452	https://www.ncbi.nlm.nih.gov/assembly/GCA_013392425.1
741	GCA_013392455.1	PDT000785043.1	SAMN13943450	https://www.ncbi.nlm.nih.gov/assembly/GCA_013392455.1
742	GCA_013392495.1	PDT000785045.1	SAMN13943448	https://www.ncbi.nlm.nih.gov/assembly/GCA_013392495.1
743	GCA_014495245.1	PDT000833660.1	SAMN14997938	https://www.ncbi.nlm.nih.gov/assembly/GCA_014495245.1
744	GCA_015959785.1	PDT000892642.1	SAMN16826295	https://www.ncbi.nlm.nih.gov/assembly/GCA_015959785.1
745	GCA_017733235.1	PDT000986553.1	SAMD00282664	https://www.ncbi.nlm.nih.gov/assembly/GCA_017733235.1
746	GCA_012452185.1	PDT000590022.1	SAMN12343026	https://www.ncbi.nlm.nih.gov/assembly/GCA_012452185.1
747	GCA_017737295.1	PDT000985642.1	SAMEA7281095	https://www.ncbi.nlm.nih.gov/assembly/GCA_017737295.1
748	GCA_017736335.1	PDT000985699.1	SAMEA7281149	https://www.ncbi.nlm.nih.gov/assembly/GCA_017736335.1
749	GCA_017736295.1	PDT000985700.1	SAMEA7281150	https://www.ncbi.nlm.nih.gov/assembly/GCA_017736295.1
750	GCA_017736275.1	PDT000985701.1	SAMEA7281151	https://www.ncbi.nlm.nih.gov/assembly/GCA_017736275.1
751	GCA_017736305.1	PDT000985702.1	SAMEA7281152	https://www.ncbi.nlm.nih.gov/assembly/GCA_017736305.1
752	GCA_003306575.1	PDT000347056.1	SAMD00126584	https://www.ncbi.nlm.nih.gov/assembly/GCA_003306575.1
753	GCA_003306595.1	PDT000347057.1	SAMD00126585	https://www.ncbi.nlm.nih.gov/assembly/GCA_003306595.1
754	GCA_003306615.1	PDT000347058.1	SAMD00126586	https://www.ncbi.nlm.nih.gov/assembly/GCA_003306615.1
755	GCA_015138955.1	PDT000876583.1	SAMD00196004	https://www.ncbi.nlm.nih.gov/assembly/GCA_015138955.1
756	GCA_014583145.1	PDT000836371.1	SAMN14734186	https://www.ncbi.nlm.nih.gov/assembly/GCA_014583145.1
757	GCA_013012085.1	PDT000431909.1	SAMD00099802	https://www.ncbi.nlm.nih.gov/assembly/GCA_013012085.1
758	GCA_013011825.1	PDT000432051.1	SAMD00129401	https://www.ncbi.nlm.nih.gov/assembly/GCA_013011825.1
759	GCA_013011885.1	PDT000432052.1	SAMD00129402	https://www.ncbi.nlm.nih.gov/assembly/GCA_013011885.1
760	GCA_013011585.1	PDT000432063.1	SAMD00059757	https://www.ncbi.nlm.nih.gov/assembly/GCA_013011585.1
761	GCA_003980855.1	PDT000428878.1	SAMN08161214	https://www.ncbi.nlm.nih.gov/assembly/GCA_003980855.1
762	GCA_003980875.1	PDT000428879.1	SAMN08161213	https://www.ncbi.nlm.nih.gov/assembly/GCA_003980875.1
763	GCA_003980885.1	PDT000428880.1	SAMN08161212	https://www.ncbi.nlm.nih.gov/assembly/GCA_003980885.1
764	GCA_003980905.1	PDT000428881.1	SAMN08161211	https://www.ncbi.nlm.nih.gov/assembly/GCA_003980905.1
765	GCA_003980495.1	PDT000428861.1	SAMN08161229	https://www.ncbi.nlm.nih.gov/assembly/GCA_003980495.1
766	GCA_003981355.1	PDT000428903.1	SAMN08161228	https://www.ncbi.nlm.nih.gov/assembly/GCA_003981355.1
767	GCA_003981565.1	PDT000428916.1	SAMN08161216	https://www.ncbi.nlm.nih.gov/assembly/GCA_003981565.1
768	GCA_003858835.1	PDT000414188.1	SAMN10476570	https://www.ncbi.nlm.nih.gov/assembly/GCA_003858835.1
769	GCA_009823015.1	PDT000661197.1	SAMN11928129	https://www.ncbi.nlm.nih.gov/assembly/GCA_009823015.1
770	GCA_011077205.1	PDT000708203.1	SAMN14134956	https://www.ncbi.nlm.nih.gov/assembly/GCA_011077205.1
771	GCA_011077855.1	PDT000708225.1	SAMN14134922	https://www.ncbi.nlm.nih.gov/assembly/GCA_011077855.1
772	GCA_006237255.1	PDT000521038.1	SAMN11232752	https://www.ncbi.nlm.nih.gov/assembly/GCA_006237255.1
773	GCA_900488115.1	PDT000346333.1	SAMEA3710642	https://www.ncbi.nlm.nih.gov/assembly/GCA_900488115.1
774	GCA_013882375.1	PDT000519314.1	SAMN12007372	https://www.ncbi.nlm.nih.gov/assembly/GCA_013882375.1
775	GCA_009742915.1	PDT000644106.1	SAMN13332838	https://www.ncbi.nlm.nih.gov/assembly/GCA_009742915.1
776	GCA_009743045.1	PDT000644113.1	SAMN13332814	https://www.ncbi.nlm.nih.gov/assembly/GCA_009743045.1
777	GCA_012982615.1	PDT000618897.1	SAMN12768739	https://www.ncbi.nlm.nih.gov/assembly/GCA_012982615.1
778	GCA_013605555.1	PDT000797285.1	SAMN14262055	https://www.ncbi.nlm.nih.gov/assembly/GCA_013605555.1
779	GCA_018024595.1	PDT000947744.1	SAMN14752224	https://www.ncbi.nlm.nih.gov/assembly/GCA_018024595.1
780	GCA_015283385.1	PDT000882070.1	SAMN16663564	https://www.ncbi.nlm.nih.gov/assembly/GCA_015283385.1
781	GCA_016530575.1	PDT000928923.1	SAMN13915641	https://www.ncbi.nlm.nih.gov/assembly/GCA_016530575.1
782	GCA_016530595.1	PDT000928924.1	SAMN13915642	https://www.ncbi.nlm.nih.gov/assembly/GCA_016530595.1
783	GCA_016991655.1	PDT000967443.1	SAMN13058770	https://www.ncbi.nlm.nih.gov/assembly/GCA_016991655.1
784	GCA_017164575.1	PDT000978521.1	SAMN17807571	https://www.ncbi.nlm.nih.gov/assembly/GCA_017164575.1
785	GCA_018018235.1	PDT000986965.1	SAMD00108798	https://www.ncbi.nlm.nih.gov/assembly/GCA_018018235.1
786	GCA_017729035.1	PDT000986970.1	SAMD00108803	https://www.ncbi.nlm.nih.gov/assembly/GCA_017729035.1
787	GCA_017738945.1	PDT000985542.1	SAMEA7280993	https://www.ncbi.nlm.nih.gov/assembly/GCA_017738945.1
788	GCA_017738295.1	PDT000985587.1	SAMEA7280992	https://www.ncbi.nlm.nih.gov/assembly/GCA_017738295.1
789	GCA_017736835.1	PDT000985680.1	SAMEA7281130	https://www.ncbi.nlm.nih.gov/assembly/GCA_017736835.1
790	GCA_017736795.1	PDT000985681.1	SAMEA7281131	https://www.ncbi.nlm.nih.gov/assembly/GCA_017736795.1
791	GCA_017738715.1	PDT000985566.1	SAMEA7281017	https://www.ncbi.nlm.nih.gov/assembly/GCA_017738715.1
792	GCA_017736655.1	PDT000985692.1	SAMEA7281142	https://www.ncbi.nlm.nih.gov/assembly/GCA_017736655.1
793	GCA_017736615.1	PDT000985693.1	SAMEA7281143	https://www.ncbi.nlm.nih.gov/assembly/GCA_017736615.1
794	GCA_017736395.1	PDT000985695.1	SAMEA7281145	https://www.ncbi.nlm.nih.gov/assembly/GCA_017736395.1
795	GCA_014391365.1	PDT000339389.1	SAMN09521652	https://www.ncbi.nlm.nih.gov/assembly/GCA_014391365.1
796	GCA_001286445.1	PDT000083586.1	SAMEA1531063	https://www.ncbi.nlm.nih.gov/assembly/GCA_001286445.1
797	GCA_002860105.1	PDT000276842.1	SAMN06198937	https://www.ncbi.nlm.nih.gov/assembly/GCA_002860105.1
798	GCA_002967865.1	PDT000292876.1	SAMN08560509	https://www.ncbi.nlm.nih.gov/assembly/GCA_002967865.1
799	GCA_012873335.1	PDT000713393.1	SAMN13024409	https://www.ncbi.nlm.nih.gov/assembly/GCA_012873335.1
800	GCA_012757315.1	PDT000131973.2	SAMN05170674	https://www.ncbi.nlm.nih.gov/assembly/GCA_012757315.1
801	GCA_012757095.1	PDT000131984.2	SAMN05170686	https://www.ncbi.nlm.nih.gov/assembly/GCA_012757095.1
802	GCA_012752315.1	PDT000132214.2	SAMN05171009	https://www.ncbi.nlm.nih.gov/assembly/GCA_012752315.1
803	GCA_012501835.1	PDT000181811.2	SAMEA3531821	https://www.ncbi.nlm.nih.gov/assembly/GCA_012501835.1
804	GCA_012501815.1	PDT000181812.2	SAMEA3531824	https://www.ncbi.nlm.nih.gov/assembly/GCA_012501815.1
805	GCA_003301815.1	PDT000346824.1	SAMN07556596	https://www.ncbi.nlm.nih.gov/assembly/GCA_003301815.1
806	GCA_014090785.1	PDT000802502.1	SAMN11319217	https://www.ncbi.nlm.nih.gov/assembly/GCA_014090785.1
807	GCA_006235825.1	PDT000520966.1	SAMN11232789	https://www.ncbi.nlm.nih.gov/assembly/GCA_006235825.1
808	GCA_011849925.1	PDT000259506.3	SAMN07738686	https://www.ncbi.nlm.nih.gov/assembly/GCA_011849925.1
809	GCA_011846325.1	PDT000604315.2	SAMN13012438	https://www.ncbi.nlm.nih.gov/assembly/GCA_011846325.1
810	GCA_011839445.1	PDT000619135.2	SAMN13012436	https://www.ncbi.nlm.nih.gov/assembly/GCA_011839445.1
811	GCA_013022385.1	PDT000651029.1	SAMN12599977	https://www.ncbi.nlm.nih.gov/assembly/GCA_013022385.1
812	GCA_013022445.1	PDT000651030.1	SAMN12599978	https://www.ncbi.nlm.nih.gov/assembly/GCA_013022445.1
813	GCA_013022315.1	PDT000651033.1	SAMN12599981	https://www.ncbi.nlm.nih.gov/assembly/GCA_013022315.1
814	GCA_013022395.1	PDT000651031.1	SAMN12599975	https://www.ncbi.nlm.nih.gov/assembly/GCA_013022395.1
815	GCA_013022345.1	PDT000651035.1	SAMN12599979	https://www.ncbi.nlm.nih.gov/assembly/GCA_013022345.1
816	GCA_013021505.1	PDT000651112.1	SAMN12599857	https://www.ncbi.nlm.nih.gov/assembly/GCA_013021505.1
817	GCA_005146165.1	PDT000499082.1	SAMN11399353	https://www.ncbi.nlm.nih.gov/assembly/GCA_005146165.1
818	GCA_013021735.1	PDT000651079.1	SAMN12600063	https://www.ncbi.nlm.nih.gov/assembly/GCA_013021735.1
819	GCA_013021285.1	PDT000651127.1	SAMN12600062	https://www.ncbi.nlm.nih.gov/assembly/GCA_013021285.1
820	GCA_013021305.1	PDT000651128.1	SAMN12600061	https://www.ncbi.nlm.nih.gov/assembly/GCA_013021305.1
821	GCA_013866235.1	PDT000544252.1	SAMN12272090	https://www.ncbi.nlm.nih.gov/assembly/GCA_013866235.1
822	GCA_013865465.1	PDT000546414.1	SAMN12324397	https://www.ncbi.nlm.nih.gov/assembly/GCA_013865465.1
823	GCA_013073645.1	PDT000735023.1	SAMN13000349	https://www.ncbi.nlm.nih.gov/assembly/GCA_013073645.1
824	GCA_013073695.1	PDT000735025.1	SAMN13000347	https://www.ncbi.nlm.nih.gov/assembly/GCA_013073695.1
825	GCA_013073685.1	PDT000735026.1	SAMN13000345	https://www.ncbi.nlm.nih.gov/assembly/GCA_013073685.1
826	GCA_014081035.1	PDT000802677.1	SAMN11319471	https://www.ncbi.nlm.nih.gov/assembly/GCA_014081035.1
827	GCA_014081065.1	PDT000802691.1	SAMN11319475	https://www.ncbi.nlm.nih.gov/assembly/GCA_014081065.1
828	GCA_014080785.1	PDT000802692.1	SAMN11319476	https://www.ncbi.nlm.nih.gov/assembly/GCA_014080785.1
829	GCA_013176495.1	PDT000748480.1	SAMN14378798	https://www.ncbi.nlm.nih.gov/assembly/GCA_013176495.1
830	GCA_014470455.1	PDT000828946.1	SAMN14491159	https://www.ncbi.nlm.nih.gov/assembly/GCA_014470455.1
831	GCA_014471515.1	PDT000828947.1	SAMN14491158	https://www.ncbi.nlm.nih.gov/assembly/GCA_014471515.1
832	GCA_012482475.1	PDT000200509.2	SAMN06680404	https://www.ncbi.nlm.nih.gov/assembly/GCA_012482475.1
833	GCA_014484655.1	PDT000828762.1	SAMN14491020	https://www.ncbi.nlm.nih.gov/assembly/GCA_014484655.1
834	GCA_014471155.1	PDT000828838.1	SAMN14490951	https://www.ncbi.nlm.nih.gov/assembly/GCA_014471155.1
835	GCA_014470475.1	PDT000828927.1	SAMN14491176	https://www.ncbi.nlm.nih.gov/assembly/GCA_014470475.1
836	GCA_018343015.1	PDT001024298.1	SAMN10417533	https://www.ncbi.nlm.nih.gov/assembly/GCA_018343015.1
837	GCA_018048065.1	PDT000845275.1	SAMN08328819	https://www.ncbi.nlm.nih.gov/assembly/GCA_018048065.1
838	GCA_012547315.1	PDT000161520.2	SAMN06030685	https://www.ncbi.nlm.nih.gov/assembly/GCA_012547315.1
839	GCA_015142415.1	PDT000854589.1	SAMN16363720	https://www.ncbi.nlm.nih.gov/assembly/GCA_015142415.1
840	GCA_018358845.1	PDT001025053.1	SAMN02730210	https://www.ncbi.nlm.nih.gov/assembly/GCA_018358845.1
841	GCA_016386745.1	PDT000923560.1	SAMN16340164	https://www.ncbi.nlm.nih.gov/assembly/GCA_016386745.1
842	GCA_016387495.1	PDT000923598.1	SAMN16340122	https://www.ncbi.nlm.nih.gov/assembly/GCA_016387495.1
843	GCA_016390685.1	PDT000923757.1	SAMN09400801	https://www.ncbi.nlm.nih.gov/assembly/GCA_016390685.1
844	GCA_009908085.1	PDT000668908.1	SAMN13829983	https://www.ncbi.nlm.nih.gov/assembly/GCA_009908085.1
845	GCA_018038205.1	PDT000882008.1	SAMN16663523	https://www.ncbi.nlm.nih.gov/assembly/GCA_018038205.1
846	GCA_015707595.1	PDT000901303.1	SAMN16961272	https://www.ncbi.nlm.nih.gov/assembly/GCA_015707595.1
847	GCA_017235595.1	PDT000939848.1	SAMN17497692	https://www.ncbi.nlm.nih.gov/assembly/GCA_017235595.1
848	GCA_002284815.1	PDT000239099.1	SAMN07198916	https://www.ncbi.nlm.nih.gov/assembly/GCA_002284815.1
849	GCA_009720065.1	PDT000637571.1	SAMN13268570	https://www.ncbi.nlm.nih.gov/assembly/GCA_009720065.1
850	GCA_009720085.1	PDT000637572.1	SAMN13268568	https://www.ncbi.nlm.nih.gov/assembly/GCA_009720085.1
851	GCA_009720095.1	PDT000637573.1	SAMN13268567	https://www.ncbi.nlm.nih.gov/assembly/GCA_009720095.1
852	GCA_003427965.1	PDT000368937.1	SAMN09537390	https://www.ncbi.nlm.nih.gov/assembly/GCA_003427965.1
853	GCA_013024505.1	PDT000636343.1	SAMN12145190	https://www.ncbi.nlm.nih.gov/assembly/GCA_013024505.1
854	GCA_015116335.1	PDT000855631.1	SAMN10935280	https://www.ncbi.nlm.nih.gov/assembly/GCA_015116335.1
855	GCA_013027705.1	PDT000636246.1	SAMN12145161	https://www.ncbi.nlm.nih.gov/assembly/GCA_013027705.1
856	GCA_012980055.1	PDT000632284.1	SAMN12731743	https://www.ncbi.nlm.nih.gov/assembly/GCA_012980055.1
857	GCA_013929585.1	PDT000417570.1	SAMN10590383	https://www.ncbi.nlm.nih.gov/assembly/GCA_013929585.1
858	GCA_013929625.1	PDT000417571.1	SAMN10590387	https://www.ncbi.nlm.nih.gov/assembly/GCA_013929625.1
859	GCA_013881715.1	PDT000517229.1	SAMN11935025	https://www.ncbi.nlm.nih.gov/assembly/GCA_013881715.1
860	GCA_012536665.1	PDT000616015.1	SAMN12731582	https://www.ncbi.nlm.nih.gov/assembly/GCA_012536665.1
861	GCA_018044985.1	PDT000851872.1	SAMN06702075	https://www.ncbi.nlm.nih.gov/assembly/GCA_018044985.1
862	GCA_018019115.1	PDT000985558.1	SAMEA7281009	https://www.ncbi.nlm.nih.gov/assembly/GCA_018019115.1
863	GCA_016693095.1	PDT000933245.1	SAMN06113075	https://www.ncbi.nlm.nih.gov/assembly/GCA_016693095.1
864	GCA_001886535.1	PDT000163381.1	SAMN06029893	https://www.ncbi.nlm.nih.gov/assembly/GCA_001886535.1
865	GCA_001886555.1	PDT000163382.1	SAMN06029895	https://www.ncbi.nlm.nih.gov/assembly/GCA_001886555.1
866	GCA_001886575.1	PDT000163383.1	SAMN06029896	https://www.ncbi.nlm.nih.gov/assembly/GCA_001886575.1
867	GCA_001886755.1	PDT000163384.1	SAMN06029894	https://www.ncbi.nlm.nih.gov/assembly/GCA_001886755.1
868	GCA_003858725.1	PDT000414184.1	SAMN10476579	https://www.ncbi.nlm.nih.gov/assembly/GCA_003858725.1
869	GCA_003859245.1	PDT000414206.1	SAMN10476578	https://www.ncbi.nlm.nih.gov/assembly/GCA_003859245.1
870	GCA_009822785.1	PDT000661183.1	SAMN11928138	https://www.ncbi.nlm.nih.gov/assembly/GCA_009822785.1
871	GCA_009822775.1	PDT000661191.1	SAMN11928139	https://www.ncbi.nlm.nih.gov/assembly/GCA_009822775.1
872	GCA_003730865.1	PDT000407993.1	SAMD00052652	https://www.ncbi.nlm.nih.gov/assembly/GCA_003730865.1
873	GCA_003730925.1	PDT000407996.1	SAMD00052656	https://www.ncbi.nlm.nih.gov/assembly/GCA_003730925.1
874	GCA_003730985.1	PDT000408000.1	SAMD00052658	https://www.ncbi.nlm.nih.gov/assembly/GCA_003730985.1
875	GCA_003731575.1	PDT000408029.1	SAMD00052689	https://www.ncbi.nlm.nih.gov/assembly/GCA_003731575.1
876	GCA_012448265.1	PDT000615917.1	SAMN12731435	https://www.ncbi.nlm.nih.gov/assembly/GCA_012448265.1
877	GCA_012474335.1	PDT000615829.1	SAMN12731304	https://www.ncbi.nlm.nih.gov/assembly/GCA_012474335.1
878	GCA_012449375.1	PDT000615842.1	SAMN12731331	https://www.ncbi.nlm.nih.gov/assembly/GCA_012449375.1
879	GCA_012448645.1	PDT000615870.1	SAMN12731353	https://www.ncbi.nlm.nih.gov/assembly/GCA_012448645.1
880	GCA_014482535.1	PDT000829147.1	SAMN10875354	https://www.ncbi.nlm.nih.gov/assembly/GCA_014482535.1
881	GCA_013457815.1	PDT000711412.1	SAMN14420713	https://www.ncbi.nlm.nih.gov/assembly/GCA_013457815.1
882	GCA_013457635.1	PDT000711420.1	SAMN14420718	https://www.ncbi.nlm.nih.gov/assembly/GCA_013457635.1
883	GCA_013457355.1	PDT000716342.1	SAMN14479719	https://www.ncbi.nlm.nih.gov/assembly/GCA_013457355.1
884	GCA_013455205.1	PDT000720383.1	SAMN14544788	https://www.ncbi.nlm.nih.gov/assembly/GCA_013455205.1
885	GCA_013607235.1	PDT000797314.1	SAMN14261999	https://www.ncbi.nlm.nih.gov/assembly/GCA_013607235.1
886	GCA_014787805.1	PDT000849263.1	SAMN14640170	https://www.ncbi.nlm.nih.gov/assembly/GCA_014787805.1
887	GCA_014787085.1	PDT000849316.1	SAMN14640122	https://www.ncbi.nlm.nih.gov/assembly/GCA_014787085.1
888	GCA_014827135.1	PDT000850944.1	SAMN09244795	https://www.ncbi.nlm.nih.gov/assembly/GCA_014827135.1
889	GCA_017056635.1	PDT000953181.1	SAMN13829898	https://www.ncbi.nlm.nih.gov/assembly/GCA_017056635.1
890	GCA_009910875.1	PDT000669006.1	SAMN08026705	https://www.ncbi.nlm.nih.gov/assembly/GCA_009910875.1
891	GCA_016445645.1	PDT000925062.1	SAMN16824689	https://www.ncbi.nlm.nih.gov/assembly/GCA_016445645.1
892	GCA_018310205.1	PDT001022907.1	SAMN18971244	https://www.ncbi.nlm.nih.gov/assembly/GCA_018310205.1
893	GCA_017038155.1	PDT000954185.1	SAMEA7758302	https://www.ncbi.nlm.nih.gov/assembly/GCA_017038155.1
894	GCA_017038545.1	PDT000954190.1	SAMEA7758307	https://www.ncbi.nlm.nih.gov/assembly/GCA_017038545.1
895	GCA_017038515.1	PDT000954191.1	SAMEA7758308	https://www.ncbi.nlm.nih.gov/assembly/GCA_017038515.1
896	GCA_017101295.1	PDT000974243.1	SAMN18085426	https://www.ncbi.nlm.nih.gov/assembly/GCA_017101295.1
897	GCA_014468355.1	PDT000828684.1	SAMN14491064	https://www.ncbi.nlm.nih.gov/assembly/GCA_014468355.1
898	GCA_001938625.2	PDT000177181.2	SAMN06159501	https://www.ncbi.nlm.nih.gov/assembly/GCA_001938625.2
899	GCA_014573155.1	PDT000836311.1	SAMN14734095	https://www.ncbi.nlm.nih.gov/assembly/GCA_014573155.1
900	GCA_002994925.1	PDT000294554.1	SAMN08625048	https://www.ncbi.nlm.nih.gov/assembly/GCA_002994925.1
901	GCA_002994915.1	PDT000294555.1	SAMN08625046	https://www.ncbi.nlm.nih.gov/assembly/GCA_002994915.1
902	GCA_002994975.1	PDT000294556.1	SAMN08625047	https://www.ncbi.nlm.nih.gov/assembly/GCA_002994975.1
903	GCA_012545015.1	PDT000161668.2	SAMN06030754	https://www.ncbi.nlm.nih.gov/assembly/GCA_012545015.1
904	GCA_014479755.1	PDT000829431.1	SAMN10875367	https://www.ncbi.nlm.nih.gov/assembly/GCA_014479755.1
905	GCA_012671965.1	PDT000136126.2	SAMN04357636	https://www.ncbi.nlm.nih.gov/assembly/GCA_012671965.1
906	GCA_006234585.1	PDT000520906.1	SAMN11232884	https://www.ncbi.nlm.nih.gov/assembly/GCA_006234585.1
907	GCA_010590445.1	PDT000683483.1	SAMN12250776	https://www.ncbi.nlm.nih.gov/assembly/GCA_010590445.1
908	GCA_003892645.1	PDT000415840.1	SAMN09665164	https://www.ncbi.nlm.nih.gov/assembly/GCA_003892645.1
909	GCA_006233545.1	PDT000520856.1	SAMN11232919	https://www.ncbi.nlm.nih.gov/assembly/GCA_006233545.1
910	GCA_005670575.1	PDT000508883.1	SAMN10839640	https://www.ncbi.nlm.nih.gov/assembly/GCA_005670575.1
911	GCA_005670595.1	PDT000508884.1	SAMN10839639	https://www.ncbi.nlm.nih.gov/assembly/GCA_005670595.1
912	GCA_005671115.1	PDT000508898.1	SAMN10839638	https://www.ncbi.nlm.nih.gov/assembly/GCA_005671115.1
913	GCA_006229335.1	PDT000520672.1	SAMN11233093	https://www.ncbi.nlm.nih.gov/assembly/GCA_006229335.1
914	GCA_006229885.1	PDT000520695.1	SAMN11233048	https://www.ncbi.nlm.nih.gov/assembly/GCA_006229885.1
915	GCA_006232675.1	PDT000520811.1	SAMN11232989	https://www.ncbi.nlm.nih.gov/assembly/GCA_006232675.1
916	GCA_012903085.1	PDT000705013.1	SAMN10039366	https://www.ncbi.nlm.nih.gov/assembly/GCA_012903085.1
917	GCA_012762995.1	PDT000705105.1	SAMN10039447	https://www.ncbi.nlm.nih.gov/assembly/GCA_012762995.1
918	GCA_012891055.1	PDT000705421.1	SAMN10039394	https://www.ncbi.nlm.nih.gov/assembly/GCA_012891055.1
919	GCA_014424085.1	PDT000318588.1	SAMN09238642	https://www.ncbi.nlm.nih.gov/assembly/GCA_014424085.1
920	GCA_014420225.1	PDT000319909.1	SAMN09266982	https://www.ncbi.nlm.nih.gov/assembly/GCA_014420225.1
921	GCA_003883915.1	PDT000327214.1	SAMN09388510	https://www.ncbi.nlm.nih.gov/assembly/GCA_003883915.1
922	GCA_014398785.1	PDT000332943.1	SAMN09459132	https://www.ncbi.nlm.nih.gov/assembly/GCA_014398785.1
923	GCA_014420995.1	PDT000320870.1	SAMN09276506	https://www.ncbi.nlm.nih.gov/assembly/GCA_014420995.1
924	GCA_014416385.1	PDT000322038.1	SAMN09290337	https://www.ncbi.nlm.nih.gov/assembly/GCA_014416385.1
925	GCA_014401405.1	PDT000328039.1	SAMN09395554	https://www.ncbi.nlm.nih.gov/assembly/GCA_014401405.1
926	GCA_009742155.1	PDT000644075.1	SAMN13332851	https://www.ncbi.nlm.nih.gov/assembly/GCA_009742155.1
927	GCA_009742345.1	PDT000644083.1	SAMN13332837	https://www.ncbi.nlm.nih.gov/assembly/GCA_009742345.1
928	GCA_009743215.1	PDT000644120.1	SAMN13332806	https://www.ncbi.nlm.nih.gov/assembly/GCA_009743215.1
929	GCA_002927735.1	PDT000287619.1	SAMN08103389	https://www.ncbi.nlm.nih.gov/assembly/GCA_002927735.1
930	GCA_014771855.1	PDT000847409.1	SAMN05763380	https://www.ncbi.nlm.nih.gov/assembly/GCA_014771855.1
931	GCA_002926955.1	PDT000287613.1	SAMN08103372	https://www.ncbi.nlm.nih.gov/assembly/GCA_002926955.1
932	GCA_018047625.1	PDT000847406.1	SAMN05763378	https://www.ncbi.nlm.nih.gov/assembly/GCA_018047625.1
933	GCA_002927665.1	PDT000287616.1	SAMN08103342	https://www.ncbi.nlm.nih.gov/assembly/GCA_002927665.1
934	GCA_018047565.1	PDT000847404.1	SAMN05763376	https://www.ncbi.nlm.nih.gov/assembly/GCA_018047565.1
935	GCA_016889845.1	PDT000965960.1	SAMN16357390	https://www.ncbi.nlm.nih.gov/assembly/GCA_016889845.1
936	GCA_014606175.1	PDT000836283.1	SAMN14734149	https://www.ncbi.nlm.nih.gov/assembly/GCA_014606175.1
937	GCA_014605955.1	PDT000836391.1	SAMN14734167	https://www.ncbi.nlm.nih.gov/assembly/GCA_014605955.1
938	GCA_014568055.1	PDT000836412.1	SAMN14734119	https://www.ncbi.nlm.nih.gov/assembly/GCA_014568055.1
939	GCA_014350035.1	PDT000827034.1	SAMN15949869	https://www.ncbi.nlm.nih.gov/assembly/GCA_014350035.1
940	GCA_014536085.1	PDT000836203.1	SAMN16127953	https://www.ncbi.nlm.nih.gov/assembly/GCA_014536085.1
941	GCA_014663995.1	PDT000839432.1	SAMN16221572	https://www.ncbi.nlm.nih.gov/assembly/GCA_014663995.1
942	GCA_014606255.1	PDT000836278.1	SAMN14734154	https://www.ncbi.nlm.nih.gov/assembly/GCA_014606255.1
943	GCA_014592735.1	PDT000836281.1	SAMN14734151	https://www.ncbi.nlm.nih.gov/assembly/GCA_014592735.1
944	GCA_014579675.1	PDT000836282.1	SAMN14734150	https://www.ncbi.nlm.nih.gov/assembly/GCA_014579675.1
945	GCA_014595495.1	PDT000836359.1	SAMN14734255	https://www.ncbi.nlm.nih.gov/assembly/GCA_014595495.1
946	GCA_014591175.1	PDT000836360.1	SAMN14734254	https://www.ncbi.nlm.nih.gov/assembly/GCA_014591175.1
947	GCA_014775215.1	PDT000848599.1	SAMN15502210	https://www.ncbi.nlm.nih.gov/assembly/GCA_014775215.1
948	GCA_014775325.1	PDT000848600.1	SAMN15502209	https://www.ncbi.nlm.nih.gov/assembly/GCA_014775325.1
949	GCA_014775155.1	PDT000848601.1	SAMN15502208	https://www.ncbi.nlm.nih.gov/assembly/GCA_014775155.1
950	GCA_014775475.1	PDT000848565.1	SAMN15502183	https://www.ncbi.nlm.nih.gov/assembly/GCA_014775475.1
951	GCA_014775575.1	PDT000848566.1	SAMN15502182	https://www.ncbi.nlm.nih.gov/assembly/GCA_014775575.1
952	GCA_014778075.1	PDT000848589.1	SAMN15502161	https://www.ncbi.nlm.nih.gov/assembly/GCA_014778075.1
953	GCA_014822975.1	PDT000849774.1	SAMN14547759	https://www.ncbi.nlm.nih.gov/assembly/GCA_014822975.1
954	GCA_014787405.1	PDT000849288.1	SAMN14640147	https://www.ncbi.nlm.nih.gov/assembly/GCA_014787405.1
955	GCA_014787265.1	PDT000849291.1	SAMN14640144	https://www.ncbi.nlm.nih.gov/assembly/GCA_014787265.1
956	GCA_014787325.1	PDT000849292.1	SAMN14640143	https://www.ncbi.nlm.nih.gov/assembly/GCA_014787325.1
957	GCA_013172275.1	PDT000748270.1	SAMN14378730	https://www.ncbi.nlm.nih.gov/assembly/GCA_013172275.1
958	GCA_015163415.1	PDT000877353.1	SAMN16393458	https://www.ncbi.nlm.nih.gov/assembly/GCA_015163415.1
959	GCA_014468475.1	PDT000828879.1	SAMN14490992	https://www.ncbi.nlm.nih.gov/assembly/GCA_014468475.1
960	GCA_006238755.1	PDT000521110.1	SAMN11232619	https://www.ncbi.nlm.nih.gov/assembly/GCA_006238755.1
961	GCA_017842735.1	PDT001001543.1	SAMEA5317405	https://www.ncbi.nlm.nih.gov/assembly/GCA_017842735.1
962	GCA_006233995.1	PDT000520877.1	SAMN11232951	https://www.ncbi.nlm.nih.gov/assembly/GCA_006233995.1
963	GCA_006234145.1	PDT000520883.1	SAMN11232939	https://www.ncbi.nlm.nih.gov/assembly/GCA_006234145.1
964	GCA_006236285.1	PDT000520989.1	SAMN11232908	https://www.ncbi.nlm.nih.gov/assembly/GCA_006236285.1
965	GCA_017841915.1	PDT001001581.1	SAMEA5317443	https://www.ncbi.nlm.nih.gov/assembly/GCA_017841915.1
966	GCA_012547395.1	PDT000161566.2	SAMN06030747	https://www.ncbi.nlm.nih.gov/assembly/GCA_012547395.1
967	GCA_012595325.1	PDT000650032.1	SAMN13676246	https://www.ncbi.nlm.nih.gov/assembly/GCA_012595325.1
968	GCA_017056195.1	PDT000953297.1	SAMN13829733	https://www.ncbi.nlm.nih.gov/assembly/GCA_017056195.1
969	GCA_012527955.1	PDT000626811.1	SAMN12731567	https://www.ncbi.nlm.nih.gov/assembly/GCA_012527955.1
970	GCA_014185515.1	PDT000809569.1	SAMN09832916	https://www.ncbi.nlm.nih.gov/assembly/GCA_014185515.1
971	GCA_014479145.1	PDT000829349.1	SAMN10875547	https://www.ncbi.nlm.nih.gov/assembly/GCA_014479145.1
972	GCA_016388005.1	PDT000923623.1	SAMN12220355	https://www.ncbi.nlm.nih.gov/assembly/GCA_016388005.1
973	GCA_013176125.1	PDT000748462.1	SAMN14378541	https://www.ncbi.nlm.nih.gov/assembly/GCA_013176125.1
974	GCA_014467315.1	PDT000828989.1	SAMN14491121	https://www.ncbi.nlm.nih.gov/assembly/GCA_014467315.1
975	GCA_014467355.1	PDT000828990.1	SAMN14491120	https://www.ncbi.nlm.nih.gov/assembly/GCA_014467355.1
976	GCA_014472355.1	PDT000828991.1	SAMN14491119	https://www.ncbi.nlm.nih.gov/assembly/GCA_014472355.1
977	GCA_015045435.1	PDT000858011.1	SAMN15868252	https://www.ncbi.nlm.nih.gov/assembly/GCA_015045435.1
978	GCA_017038435.1	PDT000954209.1	SAMEA7758320	https://www.ncbi.nlm.nih.gov/assembly/GCA_017038435.1
979	GCA_016990475.1	PDT000967492.1	SAMN13058725	https://www.ncbi.nlm.nih.gov/assembly/GCA_016990475.1
980	GCA_018263235.1	PDT001018096.1	SAMN13836995	https://www.ncbi.nlm.nih.gov/assembly/GCA_018263235.1
981	GCA_014862645.1	PDT000858916.1	SAMN16279632	https://www.ncbi.nlm.nih.gov/assembly/GCA_014862645.1
982	GCA_012475195.1	PDT000205099.2	SAMN06826822	https://www.ncbi.nlm.nih.gov/assembly/GCA_012475195.1
983	GCA_017842495.1	PDT001001536.1	SAMEA5317398	https://www.ncbi.nlm.nih.gov/assembly/GCA_017842495.1
984	GCA_017818155.1	PDT001001059.1	SAMEA104175475	https://www.ncbi.nlm.nih.gov/assembly/GCA_017818155.1
985	GCA_012305205.1	PDT000538513.1	SAMEA104452233	https://www.ncbi.nlm.nih.gov/assembly/GCA_012305205.1
986	GCA_006235155.1	PDT000520936.1	SAMN11232843	https://www.ncbi.nlm.nih.gov/assembly/GCA_006235155.1
987	GCA_002216955.1	PDT000225234.1	SAMN05828188	https://www.ncbi.nlm.nih.gov/assembly/GCA_002216955.1
988	GCA_007844495.1	PDT000555606.1	SAMN09988096	https://www.ncbi.nlm.nih.gov/assembly/GCA_007844495.1
989	GCA_007844525.1	PDT000555607.1	SAMN09988095	https://www.ncbi.nlm.nih.gov/assembly/GCA_007844525.1
990	GCA_007844555.1	PDT000555608.1	SAMN09988094	https://www.ncbi.nlm.nih.gov/assembly/GCA_007844555.1
991	GCA_002216995.1	PDT000225236.1	SAMN05828206	https://www.ncbi.nlm.nih.gov/assembly/GCA_002216995.1
992	GCA_007844365.1	PDT000555599.1	SAMN09988102	https://www.ncbi.nlm.nih.gov/assembly/GCA_007844365.1
993	GCA_007844405.1	PDT000555601.1	SAMN09988101	https://www.ncbi.nlm.nih.gov/assembly/GCA_007844405.1
994	GCA_007844415.1	PDT000555602.1	SAMN09988100	https://www.ncbi.nlm.nih.gov/assembly/GCA_007844415.1
995	GCA_002216915.1	PDT000225232.1	SAMN05828183	https://www.ncbi.nlm.nih.gov/assembly/GCA_002216915.1
996	GCA_002216985.1	PDT000225237.1	SAMN05828200	https://www.ncbi.nlm.nih.gov/assembly/GCA_002216985.1
997	GCA_007844425.1	PDT000555603.1	SAMN09988099	https://www.ncbi.nlm.nih.gov/assembly/GCA_007844425.1
998	GCA_007844465.1	PDT000555604.1	SAMN09988098	https://www.ncbi.nlm.nih.gov/assembly/GCA_007844465.1
999	GCA_007844485.1	PDT000555605.1	SAMN09988097	https://www.ncbi.nlm.nih.gov/assembly/GCA_007844485.1
1000	GCA_013455395.1	PDT000720367.1	SAMN14544735	https://www.ncbi.nlm.nih.gov/assembly/GCA_013455395.1
1001	GCA_013171715.1	PDT000748241.1	SAMN14378765	https://www.ncbi.nlm.nih.gov/assembly/GCA_013171715.1
1002	GCA_013172515.1	PDT000748282.1	SAMN14378721	https://www.ncbi.nlm.nih.gov/assembly/GCA_013172515.1
1003	GCA_013173485.1	PDT000748331.1	SAMN14378673	https://www.ncbi.nlm.nih.gov/assembly/GCA_013173485.1
1004	GCA_013173625.1	PDT000748336.1	SAMN14378668	https://www.ncbi.nlm.nih.gov/assembly/GCA_013173625.1
1005	GCA_013027125.1	PDT000636229.1	SAMN12145170	https://www.ncbi.nlm.nih.gov/assembly/GCA_013027125.1
1006	GCA_013173845.1	PDT000748346.1	SAMN14378655	https://www.ncbi.nlm.nih.gov/assembly/GCA_013173845.1
1007	GCA_014715195.1	PDT000843813.1	SAMN12429517	https://www.ncbi.nlm.nih.gov/assembly/GCA_014715195.1
1008	GCA_013176195.1	PDT000748464.1	SAMN14378538	https://www.ncbi.nlm.nih.gov/assembly/GCA_013176195.1
1009	GCA_013176215.1	PDT000748467.1	SAMN14378537	https://www.ncbi.nlm.nih.gov/assembly/GCA_013176215.1
1010	GCA_013175195.1	PDT000748415.1	SAMN14378587	https://www.ncbi.nlm.nih.gov/assembly/GCA_013175195.1
1011	GCA_013175785.1	PDT000748445.1	SAMN14378557	https://www.ncbi.nlm.nih.gov/assembly/GCA_013175785.1
1012	GCA_013461985.1	PDT000692386.1	SAMN14247781	https://www.ncbi.nlm.nih.gov/assembly/GCA_013461985.1
1013	GCA_013798925.1	PDT000748950.1	SAMN15037310	https://www.ncbi.nlm.nih.gov/assembly/GCA_013798925.1
1014	GCA_013798945.1	PDT000748951.1	SAMN15037312	https://www.ncbi.nlm.nih.gov/assembly/GCA_013798945.1
1015	GCA_013729595.1	PDT000762955.1	SAMN15199493	https://www.ncbi.nlm.nih.gov/assembly/GCA_013729595.1
1016	GCA_006237165.1	PDT000521035.1	SAMN11232765	https://www.ncbi.nlm.nih.gov/assembly/GCA_006237165.1
1017	GCA_014072175.1	PDT000802757.1	SAMN11319227	https://www.ncbi.nlm.nih.gov/assembly/GCA_014072175.1
1018	GCA_014471115.1	PDT000828897.1	SAMN14490976	https://www.ncbi.nlm.nih.gov/assembly/GCA_014471115.1
1019	GCA_015042315.1	PDT000858516.1	SAMN15868756	https://www.ncbi.nlm.nih.gov/assembly/GCA_015042315.1
1020	GCA_003427435.1	PDT000368912.1	SAMN09537416	https://www.ncbi.nlm.nih.gov/assembly/GCA_003427435.1
1021	GCA_015116735.1	PDT000855620.1	SAMN10935306	https://www.ncbi.nlm.nih.gov/assembly/GCA_015116735.1
1022	GCA_014861095.1	PDT000858865.1	SAMN16278772	https://www.ncbi.nlm.nih.gov/assembly/GCA_014861095.1
1023	GCA_014862545.1	PDT000858912.1	SAMN16279636	https://www.ncbi.nlm.nih.gov/assembly/GCA_014862545.1
1024	GCA_014863015.1	PDT000858936.1	SAMN16279615	https://www.ncbi.nlm.nih.gov/assembly/GCA_014863015.1
1025	GCA_014863205.1	PDT000858945.1	SAMN16279604	https://www.ncbi.nlm.nih.gov/assembly/GCA_014863205.1
1026	GCA_014571475.1	PDT000836416.1	SAMN14734116	https://www.ncbi.nlm.nih.gov/assembly/GCA_014571475.1
1027	GCA_003173315.1	PDT000321318.1	SAMN09223805	https://www.ncbi.nlm.nih.gov/assembly/GCA_003173315.1
1028	GCA_017164095.1	PDT000978499.1	SAMN17807593	https://www.ncbi.nlm.nih.gov/assembly/GCA_017164095.1
1029	GCA_013029425.1	PDT000636155.1	SAMN12145238	https://www.ncbi.nlm.nih.gov/assembly/GCA_013029425.1
1030	GCA_013023905.1	PDT000636310.1	SAMN12145142	https://www.ncbi.nlm.nih.gov/assembly/GCA_013023905.1
1031	GCA_017841635.1	PDT001001597.1	SAMEA5317459	https://www.ncbi.nlm.nih.gov/assembly/GCA_017841635.1
1032	GCA_017775805.1	PDT001000554.1	SAMN17379974	https://www.ncbi.nlm.nih.gov/assembly/GCA_017775805.1
1033	GCA_017775845.1	PDT001000556.1	SAMN17379973	https://www.ncbi.nlm.nih.gov/assembly/GCA_017775845.1
1034	GCA_017775955.1	PDT001000557.1	SAMN17379972	https://www.ncbi.nlm.nih.gov/assembly/GCA_017775955.1
1035	GCA_017775975.1	PDT001000558.1	SAMN17379971	https://www.ncbi.nlm.nih.gov/assembly/GCA_017775975.1
1036	GCA_000779935.1	PDT000042603.1	SAMN02801890	https://www.ncbi.nlm.nih.gov/assembly/GCA_000779935.1
1037	GCA_014081965.1	PDT000802621.1	SAMN11319494	https://www.ncbi.nlm.nih.gov/assembly/GCA_014081965.1
1038	GCA_014687165.1	PDT000840983.1	SAMEA104407461	https://www.ncbi.nlm.nih.gov/assembly/GCA_014687165.1
1039	GCA_013037445.1	PDT000421792.1	SAMN10506459	https://www.ncbi.nlm.nih.gov/assembly/GCA_013037445.1
1040	GCA_012171305.1	PDT000459522.1	SAMN10878273	https://www.ncbi.nlm.nih.gov/assembly/GCA_012171305.1
1041	GCA_012383555.1	PDT000500569.1	SAMN11637034	https://www.ncbi.nlm.nih.gov/assembly/GCA_012383555.1
1042	GCA_006233435.1	PDT000520849.1	SAMN11232928	https://www.ncbi.nlm.nih.gov/assembly/GCA_006233435.1
1043	GCA_006236875.1	PDT000521018.1	SAMN11232801	https://www.ncbi.nlm.nih.gov/assembly/GCA_006236875.1
1044	GCA_006237685.1	PDT000521058.1	SAMN11232719	https://www.ncbi.nlm.nih.gov/assembly/GCA_006237685.1
1045	GCA_006237845.1	PDT000521067.1	SAMN11232708	https://www.ncbi.nlm.nih.gov/assembly/GCA_006237845.1
1046	GCA_006352195.1	PDT000526187.1	SAMN11232696	https://www.ncbi.nlm.nih.gov/assembly/GCA_006352195.1
1047	GCA_006235195.1	PDT000520937.1	SAMN11232840	https://www.ncbi.nlm.nih.gov/assembly/GCA_006235195.1
1048	GCA_006235185.1	PDT000520938.1	SAMN11232841	https://www.ncbi.nlm.nih.gov/assembly/GCA_006235185.1
1049	GCA_006229825.1	PDT000520691.1	SAMN11233054	https://www.ncbi.nlm.nih.gov/assembly/GCA_006229825.1
1050	GCA_006230375.1	PDT000520718.1	SAMN11233008	https://www.ncbi.nlm.nih.gov/assembly/GCA_006230375.1
1051	GCA_006230925.1	PDT000520748.1	SAMN11233047	https://www.ncbi.nlm.nih.gov/assembly/GCA_006230925.1
1052	GCA_006237575.1	PDT000521052.1	SAMN11232726	https://www.ncbi.nlm.nih.gov/assembly/GCA_006237575.1
1053	GCA_006238575.1	PDT000521102.1	SAMN11232605	https://www.ncbi.nlm.nih.gov/assembly/GCA_006238575.1
1054	GCA_006229735.1	PDT000520686.1	SAMN11233060	https://www.ncbi.nlm.nih.gov/assembly/GCA_006229735.1
1055	GCA_006230595.1	PDT000520727.1	SAMN11233091	https://www.ncbi.nlm.nih.gov/assembly/GCA_006230595.1
1056	GCA_006230745.1	PDT000520738.1	SAMN11233077	https://www.ncbi.nlm.nih.gov/assembly/GCA_006230745.1
1057	GCA_006235335.1	PDT000520946.1	SAMN11232832	https://www.ncbi.nlm.nih.gov/assembly/GCA_006235335.1
1058	GCA_006235395.1	PDT000520948.1	SAMN11232827	https://www.ncbi.nlm.nih.gov/assembly/GCA_006235395.1
1059	GCA_006236705.1	PDT000521009.1	SAMN11232833	https://www.ncbi.nlm.nih.gov/assembly/GCA_006236705.1
1060	GCA_012470885.1	PDT000615895.1	SAMN12731407	https://www.ncbi.nlm.nih.gov/assembly/GCA_012470885.1
1061	GCA_012985155.1	PDT000618701.1	SAMN12768675	https://www.ncbi.nlm.nih.gov/assembly/GCA_012985155.1
1062	GCA_012984415.1	PDT000618745.1	SAMN12768660	https://www.ncbi.nlm.nih.gov/assembly/GCA_012984415.1
1063	GCA_017088325.1	PDT000974745.1	SAMN18085692	https://www.ncbi.nlm.nih.gov/assembly/GCA_017088325.1
1064	GCA_012574825.1	PDT000155578.2	SAMN05965454	https://www.ncbi.nlm.nih.gov/assembly/GCA_012574825.1
1065	GCA_012984915.1	PDT000618712.1	SAMN12768665	https://www.ncbi.nlm.nih.gov/assembly/GCA_012984915.1
1066	GCA_012984325.1	PDT000618748.1	SAMN12768658	https://www.ncbi.nlm.nih.gov/assembly/GCA_012984325.1
1067	GCA_012999385.1	PDT000618982.1	SAMN12768687	https://www.ncbi.nlm.nih.gov/assembly/GCA_012999385.1
1068	GCA_013021845.1	PDT000651075.1	SAMN12599848	https://www.ncbi.nlm.nih.gov/assembly/GCA_013021845.1
1069	GCA_013021805.1	PDT000651078.1	SAMN12599845	https://www.ncbi.nlm.nih.gov/assembly/GCA_013021805.1
1070	GCA_013019425.1	PDT000651208.1	SAMN12599915	https://www.ncbi.nlm.nih.gov/assembly/GCA_013019425.1
1071	GCA_013021785.1	PDT000651076.1	SAMN12599847	https://www.ncbi.nlm.nih.gov/assembly/GCA_013021785.1
1072	GCA_013020105.1	PDT000651209.1	SAMN12599916	https://www.ncbi.nlm.nih.gov/assembly/GCA_013020105.1
1073	GCA_013020225.1	PDT000651239.1	SAMN12599917	https://www.ncbi.nlm.nih.gov/assembly/GCA_013020225.1
1074	GCA_014026265.1	PDT000148120.2	SAMN05750695	https://www.ncbi.nlm.nih.gov/assembly/GCA_014026265.1
1075	GCA_014007495.1	PDT000160403.2	SAMN06018936	https://www.ncbi.nlm.nih.gov/assembly/GCA_014007495.1
1076	GCA_013837365.1	PDT000624244.1	SAMN13208423	https://www.ncbi.nlm.nih.gov/assembly/GCA_013837365.1
1077	GCA_013837865.1	PDT000624278.1	SAMN13208468	https://www.ncbi.nlm.nih.gov/assembly/GCA_013837865.1
1078	GCA_009743465.1	PDT000644133.1	SAMN13332793	https://www.ncbi.nlm.nih.gov/assembly/GCA_009743465.1
1079	GCA_902711165.2	PDT000661749.2	SAMEA6378334	https://www.ncbi.nlm.nih.gov/assembly/GCA_902711165.2
1080	GCA_013176365.1	PDT000748475.1	SAMN14378529	https://www.ncbi.nlm.nih.gov/assembly/GCA_013176365.1
1081	GCA_013172065.1	PDT000748258.1	SAMN14378744	https://www.ncbi.nlm.nih.gov/assembly/GCA_013172065.1
1082	GCA_013171605.1	PDT000748237.1	SAMN14378770	https://www.ncbi.nlm.nih.gov/assembly/GCA_013171605.1
1083	GCA_012874175.1	PDT000713999.1	SAMN13024098	https://www.ncbi.nlm.nih.gov/assembly/GCA_012874175.1
1084	GCA_013174215.1	PDT000748365.1	SAMN14378637	https://www.ncbi.nlm.nih.gov/assembly/GCA_013174215.1
1085	GCA_012859635.1	PDT000713982.1	SAMN13024081	https://www.ncbi.nlm.nih.gov/assembly/GCA_012859635.1
1086	GCA_014234885.1	PDT000814183.1	SAMN15832296	https://www.ncbi.nlm.nih.gov/assembly/GCA_014234885.1
1087	GCA_014235065.1	PDT000814184.1	SAMN15832295	https://www.ncbi.nlm.nih.gov/assembly/GCA_014235065.1
1088	GCA_015824105.1	PDT000903081.1	SAMN16990718	https://www.ncbi.nlm.nih.gov/assembly/GCA_015824105.1
1089	GCA_014685225.1	PDT000841081.1	SAMEA104407560	https://www.ncbi.nlm.nih.gov/assembly/GCA_014685225.1
1090	GCA_012984875.1	PDT000618721.1	SAMN12768821	https://www.ncbi.nlm.nih.gov/assembly/GCA_012984875.1
1091	GCA_016810115.1	PDT000950655.1	SAMN17320761	https://www.ncbi.nlm.nih.gov/assembly/GCA_016810115.1
1092	GCA_014826555.1	PDT000850930.1	SAMN09244790	https://www.ncbi.nlm.nih.gov/assembly/GCA_014826555.1
1093	GCA_015595845.1	PDT000892621.1	SAMN16826292	https://www.ncbi.nlm.nih.gov/assembly/GCA_015595845.1
1094	GCA_015962305.1	PDT000892638.1	SAMN16826300	https://www.ncbi.nlm.nih.gov/assembly/GCA_015962305.1
1095	GCA_015959745.1	PDT000892643.1	SAMN16826294	https://www.ncbi.nlm.nih.gov/assembly/GCA_015959745.1
1096	GCA_015644215.1	PDT000896196.1	SAMN15344977	https://www.ncbi.nlm.nih.gov/assembly/GCA_015644215.1
1097	GCA_015644225.1	PDT000896197.1	SAMN15344976	https://www.ncbi.nlm.nih.gov/assembly/GCA_015644225.1
1098	GCA_015644395.1	PDT000896206.1	SAMN15344970	https://www.ncbi.nlm.nih.gov/assembly/GCA_015644395.1
1099	GCA_013023745.1	PDT000636292.1	SAMN12145113	https://www.ncbi.nlm.nih.gov/assembly/GCA_013023745.1
1100	GCA_016445765.1	PDT000925038.1	SAMN16824710	https://www.ncbi.nlm.nih.gov/assembly/GCA_016445765.1
1101	GCA_013037905.1	PDT000421743.1	SAMN10506432	https://www.ncbi.nlm.nih.gov/assembly/GCA_013037905.1
1102	GCA_013037885.1	PDT000421748.1	SAMN10506423	https://www.ncbi.nlm.nih.gov/assembly/GCA_013037885.1
1103	GCA_013037805.1	PDT000421750.1	SAMN10506460	https://www.ncbi.nlm.nih.gov/assembly/GCA_013037805.1
1104	GCA_013037765.1	PDT000421753.1	SAMN10506466	https://www.ncbi.nlm.nih.gov/assembly/GCA_013037765.1
1105	GCA_013037485.1	PDT000421793.1	SAMN10506446	https://www.ncbi.nlm.nih.gov/assembly/GCA_013037485.1
1106	GCA_013171985.1	PDT000748254.1	SAMN14378748	https://www.ncbi.nlm.nih.gov/assembly/GCA_013171985.1
1107	GCA_013028355.1	PDT000636194.1	SAMN12145181	https://www.ncbi.nlm.nih.gov/assembly/GCA_013028355.1
1108	GCA_902711035.2	PDT000661731.2	SAMEA6378310	https://www.ncbi.nlm.nih.gov/assembly/GCA_902711035.2
1109	GCA_012978575.1	PDT000732201.1	SAMN14601832	https://www.ncbi.nlm.nih.gov/assembly/GCA_012978575.1
1110	GCA_011602525.1	PDT000712181.1	SAMN14279094	https://www.ncbi.nlm.nih.gov/assembly/GCA_011602525.1
1111	GCA_017102205.1	PDT000974178.1	SAMN18085369	https://www.ncbi.nlm.nih.gov/assembly/GCA_017102205.1
1112	GCA_017093345.1	PDT000974597.1	SAMN18085558	https://www.ncbi.nlm.nih.gov/assembly/GCA_017093345.1
1113	GCA_017002695.1	PDT000966252.1	SAMN15052554	https://www.ncbi.nlm.nih.gov/assembly/GCA_017002695.1
1114	GCA_015923105.1	PDT000897754.1	SAMN16895808	https://www.ncbi.nlm.nih.gov/assembly/GCA_015923105.1
1115	GCA_015920725.1	PDT000897967.1	SAMN16895809	https://www.ncbi.nlm.nih.gov/assembly/GCA_015920725.1
1116	GCA_015892645.1	PDT000899128.1	SAMN16940003	https://www.ncbi.nlm.nih.gov/assembly/GCA_015892645.1
1117	GCA_015887865.1	PDT000899130.1	SAMN16940001	https://www.ncbi.nlm.nih.gov/assembly/GCA_015887865.1
1118	GCA_015888125.1	PDT000899131.1	SAMN16940000	https://www.ncbi.nlm.nih.gov/assembly/GCA_015888125.1
1119	GCA_012453125.1	PDT000589806.1	SAMN12343044	https://www.ncbi.nlm.nih.gov/assembly/GCA_012453125.1
1120	GCA_012439065.1	PDT000589914.1	SAMN12343035	https://www.ncbi.nlm.nih.gov/assembly/GCA_012439065.1
1121	GCA_012433915.1	PDT000590073.1	SAMN12343051	https://www.ncbi.nlm.nih.gov/assembly/GCA_012433915.1
1122	GCA_015623925.1	PDT000893539.1	SAMN16823492	https://www.ncbi.nlm.nih.gov/assembly/GCA_015623925.1
1123	GCA_012657715.1	PDT000673578.1	SAMN11420026	https://www.ncbi.nlm.nih.gov/assembly/GCA_012657715.1
1124	GCA_016386885.1	PDT000923568.1	SAMN16340156	https://www.ncbi.nlm.nih.gov/assembly/GCA_016386885.1
1125	GCA_002257685.1	PDT000234609.1	SAMN04500792	https://www.ncbi.nlm.nih.gov/assembly/GCA_002257685.1
1126	GCA_014665915.1	PDT000840718.1	SAMN13082271	https://www.ncbi.nlm.nih.gov/assembly/GCA_014665915.1
1127	GCA_014663855.1	PDT000840719.1	SAMN13082270	https://www.ncbi.nlm.nih.gov/assembly/GCA_014663855.1
1128	GCA_014665935.1	PDT000840720.1	SAMN13082269	https://www.ncbi.nlm.nih.gov/assembly/GCA_014665935.1
1129	GCA_014670195.1	PDT000840691.1	SAMN13082296	https://www.ncbi.nlm.nih.gov/assembly/GCA_014670195.1
1130	GCA_014658795.1	PDT000840692.1	SAMN13082295	https://www.ncbi.nlm.nih.gov/assembly/GCA_014658795.1
1131	GCA_014664455.1	PDT000840859.1	SAMN13082317	https://www.ncbi.nlm.nih.gov/assembly/GCA_014664455.1
1132	GCA_014657855.1	PDT000840860.1	SAMN13082316	https://www.ncbi.nlm.nih.gov/assembly/GCA_014657855.1
1133	GCA_014670055.1	PDT000840728.1	SAMN13082262	https://www.ncbi.nlm.nih.gov/assembly/GCA_014670055.1
1134	GCA_014661515.1	PDT000840732.1	SAMN13082232	https://www.ncbi.nlm.nih.gov/assembly/GCA_014661515.1
1135	GCA_014663775.1	PDT000840743.1	SAMN13082231	https://www.ncbi.nlm.nih.gov/assembly/GCA_014663775.1
1136	GCA_014664415.1	PDT000840845.1	SAMN13082230	https://www.ncbi.nlm.nih.gov/assembly/GCA_014664415.1
1137	GCA_014666875.1	PDT000840682.1	SAMN13082304	https://www.ncbi.nlm.nih.gov/assembly/GCA_014666875.1
1138	GCA_014665355.1	PDT000840683.1	SAMN13082303	https://www.ncbi.nlm.nih.gov/assembly/GCA_014665355.1
1139	GCA_018197775.1	PDT001015848.1	SAMEA5277976	https://www.ncbi.nlm.nih.gov/assembly/GCA_018197775.1
1140	GCA_017780005.1	PDT000978909.1	SAMD00080511	https://www.ncbi.nlm.nih.gov/assembly/GCA_017780005.1
1141	GCA_017319725.1	PDT000978917.1	SAMD00080519	https://www.ncbi.nlm.nih.gov/assembly/GCA_017319725.1
1142	GCA_017002705.1	PDT000966249.1	SAMN15052556	https://www.ncbi.nlm.nih.gov/assembly/GCA_017002705.1
1143	GCA_001561255.1	PDT000107524.1	SAMN04273094	https://www.ncbi.nlm.nih.gov/assembly/GCA_001561255.1
1144	GCA_001640205.1	PDT000129631.1	SAMN04457315	https://www.ncbi.nlm.nih.gov/assembly/GCA_001640205.1
1145	GCA_012868995.1	PDT000713581.1	SAMN13024220	https://www.ncbi.nlm.nih.gov/assembly/GCA_012868995.1
1146	GCA_003299205.1	PDT000346736.1	SAMD00126404	https://www.ncbi.nlm.nih.gov/assembly/GCA_003299205.1
1147	GCA_003305175.1	PDT000346988.1	SAMD00126514	https://www.ncbi.nlm.nih.gov/assembly/GCA_003305175.1
1148	GCA_003305675.1	PDT000347013.1	SAMD00126539	https://www.ncbi.nlm.nih.gov/assembly/GCA_003305675.1
1149	GCA_003299235.1	PDT000346737.1	SAMD00126405	https://www.ncbi.nlm.nih.gov/assembly/GCA_003299235.1
1150	GCA_003305295.1	PDT000346994.1	SAMD00126520	https://www.ncbi.nlm.nih.gov/assembly/GCA_003305295.1
1151	GCA_003305615.1	PDT000347010.1	SAMD00126536	https://www.ncbi.nlm.nih.gov/assembly/GCA_003305615.1
1152	GCA_014079905.1	PDT000802831.1	SAMN11319245	https://www.ncbi.nlm.nih.gov/assembly/GCA_014079905.1
1153	GCA_013078245.1	PDT000181720.2	SAMEA3531709	https://www.ncbi.nlm.nih.gov/assembly/GCA_013078245.1
1154	GCA_013078545.1	PDT000181736.2	SAMEA3531743	https://www.ncbi.nlm.nih.gov/assembly/GCA_013078545.1
1155	GCA_003413535.1	PDT000366729.1	SAMN09809391	https://www.ncbi.nlm.nih.gov/assembly/GCA_003413535.1
1156	GCA_003413525.1	PDT000366730.1	SAMN09809019	https://www.ncbi.nlm.nih.gov/assembly/GCA_003413525.1
1157	GCA_003413565.1	PDT000366731.1	SAMN09809403	https://www.ncbi.nlm.nih.gov/assembly/GCA_003413565.1
1158	GCA_004568765.1	PDT000485954.1	SAMN10625633	https://www.ncbi.nlm.nih.gov/assembly/GCA_004568765.1
1159	GCA_004569075.1	PDT000485966.1	SAMN10625626	https://www.ncbi.nlm.nih.gov/assembly/GCA_004569075.1
1160	GCA_017737555.1	PDT000985637.1	SAMEA7281090	https://www.ncbi.nlm.nih.gov/assembly/GCA_017737555.1
1161	GCA_012670885.1	PDT000538446.1	SAMEA104452163	https://www.ncbi.nlm.nih.gov/assembly/GCA_012670885.1
1162	GCA_013021765.1	PDT000651080.1	SAMN12599854	https://www.ncbi.nlm.nih.gov/assembly/GCA_013021765.1
1163	GCA_012306105.1	PDT000538479.1	SAMEA104452196	https://www.ncbi.nlm.nih.gov/assembly/GCA_012306105.1
1164	GCA_012304565.1	PDT000538527.1	SAMEA104452247	https://www.ncbi.nlm.nih.gov/assembly/GCA_012304565.1
1165	GCA_014469815.1	PDT000828899.1	SAMN14490974	https://www.ncbi.nlm.nih.gov/assembly/GCA_014469815.1
1166	GCA_003306395.1	PDT000347047.1	SAMD00126575	https://www.ncbi.nlm.nih.gov/assembly/GCA_003306395.1
1167	GCA_012979975.1	PDT000632286.1	SAMN12731751	https://www.ncbi.nlm.nih.gov/assembly/GCA_012979975.1
1168	GCA_013469355.1	PDT000679767.1	SAMN14064785	https://www.ncbi.nlm.nih.gov/assembly/GCA_013469355.1
1169	GCA_017234395.1	PDT000939950.1	SAMN17516820	https://www.ncbi.nlm.nih.gov/assembly/GCA_017234395.1
1170	GCA_008385725.1	PDT000588006.1	SAMN10187630	https://www.ncbi.nlm.nih.gov/assembly/GCA_008385725.1
1171	GCA_013782365.1	PDT000751497.1	SAMN10180247	https://www.ncbi.nlm.nih.gov/assembly/GCA_013782365.1
1172	GCA_016653155.1	PDT000937757.1	SAMN13340720	https://www.ncbi.nlm.nih.gov/assembly/GCA_016653155.1
1173	GCA_013793245.1	PDT000750130.1	SAMEA6658715	https://www.ncbi.nlm.nih.gov/assembly/GCA_013793245.1
1174	GCA_013793265.1	PDT000750131.1	SAMEA6658716	https://www.ncbi.nlm.nih.gov/assembly/GCA_013793265.1
1175	GCA_012452205.1	PDT000590029.1	SAMN12342990	https://www.ncbi.nlm.nih.gov/assembly/GCA_012452205.1
1176	GCA_013519895.1	PDT000786748.1	SAMN15315381	https://www.ncbi.nlm.nih.gov/assembly/GCA_013519895.1
1177	GCA_014774755.1	PDT000848561.1	SAMN15502186	https://www.ncbi.nlm.nih.gov/assembly/GCA_014774755.1
1178	GCA_015013655.1	PDT000858634.1	SAMN15868657	https://www.ncbi.nlm.nih.gov/assembly/GCA_015013655.1
1179	GCA_014494565.1	PDT000833626.1	SAMN14997970	https://www.ncbi.nlm.nih.gov/assembly/GCA_014494565.1
1180	GCA_014494615.1	PDT000833629.1	SAMN14997969	https://www.ncbi.nlm.nih.gov/assembly/GCA_014494615.1
1181	GCA_014494675.1	PDT000833632.1	SAMN14997967	https://www.ncbi.nlm.nih.gov/assembly/GCA_014494675.1
1182	GCA_013175945.1	PDT000748452.1	SAMN14378550	https://www.ncbi.nlm.nih.gov/assembly/GCA_013175945.1
1183	GCA_014661015.1	PDT000840818.1	SAMN13082352	https://www.ncbi.nlm.nih.gov/assembly/GCA_014661015.1
1184	GCA_004121025.1	PDT000459418.1	SAMN08712826	https://www.ncbi.nlm.nih.gov/assembly/GCA_004121025.1
1185	GCA_014663535.1	PDT000840762.1	SAMN13082403	https://www.ncbi.nlm.nih.gov/assembly/GCA_014663535.1
1186	GCA_014662735.1	PDT000840801.1	SAMN13082368	https://www.ncbi.nlm.nih.gov/assembly/GCA_014662735.1
1187	GCA_014663015.1	PDT000840830.1	SAMN13082341	https://www.ncbi.nlm.nih.gov/assembly/GCA_014663015.1
1188	GCA_014671675.1	PDT000840831.1	SAMN13082340	https://www.ncbi.nlm.nih.gov/assembly/GCA_014671675.1
1189	GCA_014662995.1	PDT000840832.1	SAMN13082339	https://www.ncbi.nlm.nih.gov/assembly/GCA_014662995.1
1190	GCA_014862455.1	PDT000858908.1	SAMN16278732	https://www.ncbi.nlm.nih.gov/assembly/GCA_014862455.1
1191	GCA_018118125.1	PDT001010091.1	SAMN18805773	https://www.ncbi.nlm.nih.gov/assembly/GCA_018118125.1
1192	GCA_012925745.1	PDT000725221.1	SAMN14669268	https://www.ncbi.nlm.nih.gov/assembly/GCA_012925745.1
1193	GCA_015621905.1	PDT000893751.1	SAMN16842970	https://www.ncbi.nlm.nih.gov/assembly/GCA_015621905.1
1194	GCA_004566865.1	PDT000543149.1	SAMN10620134	https://www.ncbi.nlm.nih.gov/assembly/GCA_004566865.1
1195	GCA_013027625.1	PDT000636250.1	SAMN12145165	https://www.ncbi.nlm.nih.gov/assembly/GCA_013027625.1
1196	GCA_017056115.1	PDT000953200.1	SAMN13829882	https://www.ncbi.nlm.nih.gov/assembly/GCA_017056115.1
1197	GCA_015042275.1	PDT000858085.1	SAMN15868476	https://www.ncbi.nlm.nih.gov/assembly/GCA_015042275.1
1198	GCA_017929075.1	PDT001004415.1	SAMN10882169	https://www.ncbi.nlm.nih.gov/assembly/GCA_017929075.1
1199	GCA_017929055.1	PDT001004418.1	SAMN10882168	https://www.ncbi.nlm.nih.gov/assembly/GCA_017929055.1
1200	GCA_015644505.1	PDT000896211.1	SAMN15344962	https://www.ncbi.nlm.nih.gov/assembly/GCA_015644505.1
1201	GCA_006234075.1	PDT000520881.1	SAMN11232940	https://www.ncbi.nlm.nih.gov/assembly/GCA_006234075.1
1202	GCA_012984595.1	PDT000618717.1	SAMN12768825	https://www.ncbi.nlm.nih.gov/assembly/GCA_012984595.1
1203	GCA_017092405.1	PDT000974618.1	SAMN18085394	https://www.ncbi.nlm.nih.gov/assembly/GCA_017092405.1
1204	GCA_017088705.1	PDT000974759.1	SAMN18085685	https://www.ncbi.nlm.nih.gov/assembly/GCA_017088705.1
1205	GCA_017087685.1	PDT000974789.1	SAMN18085691	https://www.ncbi.nlm.nih.gov/assembly/GCA_017087685.1
1206	GCA_017668195.1	PDT000995192.1	SAMN18082971	https://www.ncbi.nlm.nih.gov/assembly/GCA_017668195.1
1207	GCA_000779095.1	PDT000042568.1	SAMN02801905	https://www.ncbi.nlm.nih.gov/assembly/GCA_000779095.1
1208	GCA_000779275.1	PDT000042575.1	SAMN02801901	https://www.ncbi.nlm.nih.gov/assembly/GCA_000779275.1
1209	GCA_000779365.1	PDT000042578.1	SAMN02801904	https://www.ncbi.nlm.nih.gov/assembly/GCA_000779365.1
1210	GCA_000782155.1	PDT000042709.1	SAMN02801845	https://www.ncbi.nlm.nih.gov/assembly/GCA_000782155.1
1211	GCA_015134135.1	PDT000854889.1	SAMN16364120	https://www.ncbi.nlm.nih.gov/assembly/GCA_015134135.1
1212	GCA_004567885.1	PDT000485918.1	SAMN10625669	https://www.ncbi.nlm.nih.gov/assembly/GCA_004567885.1
1213	GCA_004568905.1	PDT000485961.1	SAMN10625604	https://www.ncbi.nlm.nih.gov/assembly/GCA_004568905.1
1214	GCA_004569135.1	PDT000485970.1	SAMN10625609	https://www.ncbi.nlm.nih.gov/assembly/GCA_004569135.1
1215	GCA_004569685.1	PDT000485975.1	SAMN10625607	https://www.ncbi.nlm.nih.gov/assembly/GCA_004569685.1
1216	GCA_008124425.1	PDT000576638.1	SAMN12619458	https://www.ncbi.nlm.nih.gov/assembly/GCA_008124425.1
1217	GCA_012614485.1	PDT000629679.1	SAMN13315653	https://www.ncbi.nlm.nih.gov/assembly/GCA_012614485.1
1218	GCA_014766995.1	PDT000847686.1	SAMN16272373	https://www.ncbi.nlm.nih.gov/assembly/GCA_014766995.1
1219	GCA_002927755.1	PDT000287620.1	SAMN08103390	https://www.ncbi.nlm.nih.gov/assembly/GCA_002927755.1
1220	GCA_018047665.1	PDT000847402.1	SAMN05763374	https://www.ncbi.nlm.nih.gov/assembly/GCA_018047665.1
1221	GCA_015712625.1	PDT000903051.1	SAMN12495025	https://www.ncbi.nlm.nih.gov/assembly/GCA_015712625.1
1222	GCA_012535955.1	PDT000616147.1	SAMN12731501	https://www.ncbi.nlm.nih.gov/assembly/GCA_012535955.1
1223	GCA_014482575.1	PDT000829149.1	SAMN10875356	https://www.ncbi.nlm.nih.gov/assembly/GCA_014482575.1
1224	GCA_014486835.1	PDT000829422.1	SAMN10875362	https://www.ncbi.nlm.nih.gov/assembly/GCA_014486835.1
1225	GCA_014479835.1	PDT000829425.1	SAMN10875359	https://www.ncbi.nlm.nih.gov/assembly/GCA_014479835.1
1226	GCA_015290525.1	PDT000828915.1	SAMN14491187	https://www.ncbi.nlm.nih.gov/assembly/GCA_015290525.1
1227	GCA_016482945.1	PDT000928347.1	SAMN14847909	https://www.ncbi.nlm.nih.gov/assembly/GCA_016482945.1
1228	GCA_012750765.1	PDT000132362.2	SAMN05171865	https://www.ncbi.nlm.nih.gov/assembly/GCA_012750765.1
1229	GCA_004165755.1	PDT000324081.1	SAMN09371810	https://www.ncbi.nlm.nih.gov/assembly/GCA_004165755.1
1230	GCA_012733855.1	PDT000148097.2	SAMN05735427	https://www.ncbi.nlm.nih.gov/assembly/GCA_012733855.1
1231	GCA_012571405.1	PDT000156013.2	SAMN05966841	https://www.ncbi.nlm.nih.gov/assembly/GCA_012571405.1
1232	GCA_014415185.1	PDT000323299.1	SAMN09302417	https://www.ncbi.nlm.nih.gov/assembly/GCA_014415185.1
1233	GCA_002165035.1	PDT000215980.1	SAMN06909173	https://www.ncbi.nlm.nih.gov/assembly/GCA_002165035.1
1234	GCA_002223405.1	PDT000226136.1	SAMN06973353	https://www.ncbi.nlm.nih.gov/assembly/GCA_002223405.1
1235	GCA_900406595.1	PDT000389328.1	SAMEA4643524	https://www.ncbi.nlm.nih.gov/assembly/GCA_900406595.1
1236	GCA_007844635.1	PDT000555611.1	SAMN09988090	https://www.ncbi.nlm.nih.gov/assembly/GCA_007844635.1
1237	GCA_007844645.1	PDT000555612.1	SAMN09988089	https://www.ncbi.nlm.nih.gov/assembly/GCA_007844645.1
1238	GCA_007844685.1	PDT000555614.1	SAMN09988088	https://www.ncbi.nlm.nih.gov/assembly/GCA_007844685.1
1239	GCA_012452065.1	PDT000601946.1	SAMN12924231	https://www.ncbi.nlm.nih.gov/assembly/GCA_012452065.1
1240	GCA_012526635.1	PDT000635915.1	SAMN12731760	https://www.ncbi.nlm.nih.gov/assembly/GCA_012526635.1
1241	GCA_017052935.1	PDT000953406.1	SAMN13829720	https://www.ncbi.nlm.nih.gov/assembly/GCA_017052935.1
1242	GCA_012645145.1	PDT000673234.1	SAMN11335358	https://www.ncbi.nlm.nih.gov/assembly/GCA_012645145.1
1243	GCA_012645125.1	PDT000673237.1	SAMN11335357	https://www.ncbi.nlm.nih.gov/assembly/GCA_012645125.1
1244	GCA_012587615.1	PDT000673201.1	SAMN11335396	https://www.ncbi.nlm.nih.gov/assembly/GCA_012587615.1
1245	GCA_012674245.1	PDT000673238.1	SAMN11335394	https://www.ncbi.nlm.nih.gov/assembly/GCA_012674245.1
1246	GCA_012645165.1	PDT000673239.1	SAMN11335395	https://www.ncbi.nlm.nih.gov/assembly/GCA_012645165.1
1247	GCA_014427225.1	PDT000316860.1	SAMN09227658	https://www.ncbi.nlm.nih.gov/assembly/GCA_014427225.1
1248	GCA_013886915.1	PDT000496078.1	SAMN11518901	https://www.ncbi.nlm.nih.gov/assembly/GCA_013886915.1
1249	GCA_013837835.1	PDT000624277.1	SAMN13208450	https://www.ncbi.nlm.nih.gov/assembly/GCA_013837835.1
1250	GCA_013317085.1	PDT000763185.1	SAMN13155539	https://www.ncbi.nlm.nih.gov/assembly/GCA_013317085.1
1251	GCA_013357345.1	PDT000768912.1	SAMN13155204	https://www.ncbi.nlm.nih.gov/assembly/GCA_013357345.1
1252	GCA_013363225.1	PDT000769705.2	SAMN13155541	https://www.ncbi.nlm.nih.gov/assembly/GCA_013363225.1
1253	GCA_012982965.1	PDT000618847.1	SAMN12768759	https://www.ncbi.nlm.nih.gov/assembly/GCA_012982965.1
1254	GCA_018051655.1	PDT000829552.1	SAMN10875293	https://www.ncbi.nlm.nih.gov/assembly/GCA_018051655.1
1255	GCA_014689685.1	PDT000841009.1	SAMEA104407487	https://www.ncbi.nlm.nih.gov/assembly/GCA_014689685.1
1256	GCA_013000805.1	PDT000731935.1	SAMN12731842	https://www.ncbi.nlm.nih.gov/assembly/GCA_013000805.1
1257	GCA_013174185.1	PDT000748364.1	SAMN14378638	https://www.ncbi.nlm.nih.gov/assembly/GCA_013174185.1
1258	GCA_012573085.1	PDT000155849.2	SAMN05966642	https://www.ncbi.nlm.nih.gov/assembly/GCA_012573085.1
1259	GCA_014575935.1	PDT000836365.1	SAMN14734249	https://www.ncbi.nlm.nih.gov/assembly/GCA_014575935.1
1260	GCA_013887955.1	PDT000496091.1	SAMN11518894	https://www.ncbi.nlm.nih.gov/assembly/GCA_013887955.1
1261	GCA_012774415.1	PDT000094013.3	SAMN04122807	https://www.ncbi.nlm.nih.gov/assembly/GCA_012774415.1
1262	GCA_014665295.1	PDT000840686.1	SAMN13082300	https://www.ncbi.nlm.nih.gov/assembly/GCA_014665295.1
1263	GCA_014664575.1	PDT000840687.1	SAMN13082299	https://www.ncbi.nlm.nih.gov/assembly/GCA_014664575.1
1264	GCA_014665335.1	PDT000840689.1	SAMN13082298	https://www.ncbi.nlm.nih.gov/assembly/GCA_014665335.1
1265	GCA_014661675.1	PDT000840690.1	SAMN13082297	https://www.ncbi.nlm.nih.gov/assembly/GCA_014661675.1
1266	GCA_013176375.1	PDT000748474.1	SAMN14378527	https://www.ncbi.nlm.nih.gov/assembly/GCA_013176375.1
1267	GCA_014480125.1	PDT000829317.1	SAMN10875527	https://www.ncbi.nlm.nih.gov/assembly/GCA_014480125.1
1268	GCA_014657885.1	PDT000840756.1	SAMN13082247	https://www.ncbi.nlm.nih.gov/assembly/GCA_014657885.1
1269	GCA_014663555.1	PDT000840767.1	SAMN13082246	https://www.ncbi.nlm.nih.gov/assembly/GCA_014663555.1
1270	GCA_017842235.1	PDT001001561.1	SAMEA5317423	https://www.ncbi.nlm.nih.gov/assembly/GCA_017842235.1
1271	GCA_014607395.1	PDT000836228.1	SAMN14734230	https://www.ncbi.nlm.nih.gov/assembly/GCA_014607395.1
1272	GCA_014569255.1	PDT000836337.1	SAMN14734274	https://www.ncbi.nlm.nih.gov/assembly/GCA_014569255.1
1273	GCA_014575955.1	PDT000836346.1	SAMN14734266	https://www.ncbi.nlm.nih.gov/assembly/GCA_014575955.1
1274	GCA_014568835.1	PDT000836352.1	SAMN14734260	https://www.ncbi.nlm.nih.gov/assembly/GCA_014568835.1
1275	GCA_017978825.1	PDT000985674.1	SAMEA7281051	https://www.ncbi.nlm.nih.gov/assembly/GCA_017978825.1
1276	GCA_018016435.1	PDT000995234.1	SAMN18082905	https://www.ncbi.nlm.nih.gov/assembly/GCA_018016435.1
1277	GCA_018016235.1	PDT000995371.1	SAMN18082813	https://www.ncbi.nlm.nih.gov/assembly/GCA_018016235.1
1278	GCA_018018835.1	PDT000985640.1	SAMEA7281093	https://www.ncbi.nlm.nih.gov/assembly/GCA_018018835.1
1279	GCA_017737315.1	PDT000985641.1	SAMEA7281094	https://www.ncbi.nlm.nih.gov/assembly/GCA_017737315.1
1280	GCA_014576155.1	PDT000836328.1	SAMN14766512	https://www.ncbi.nlm.nih.gov/assembly/GCA_014576155.1
1281	GCA_014082705.1	PDT000802505.1	SAMN11319220	https://www.ncbi.nlm.nih.gov/assembly/GCA_014082705.1
1282	GCA_013037425.1	PDT000421796.1	SAMN10506464	https://www.ncbi.nlm.nih.gov/assembly/GCA_013037425.1
1283	GCA_013037365.1	PDT000421799.1	SAMN10506468	https://www.ncbi.nlm.nih.gov/assembly/GCA_013037365.1
1284	GCA_012174375.1	PDT000459507.1	SAMN10878256	https://www.ncbi.nlm.nih.gov/assembly/GCA_012174375.1
1285	GCA_004380535.1	PDT000482853.1	SAMN06011352	https://www.ncbi.nlm.nih.gov/assembly/GCA_004380535.1
1286	GCA_004011015.1	PDT000435656.1	SAMN08222594	https://www.ncbi.nlm.nih.gov/assembly/GCA_004011015.1
1287	GCA_006230105.1	PDT000520704.1	SAMN11233032	https://www.ncbi.nlm.nih.gov/assembly/GCA_006230105.1
1288	GCA_006230955.1	PDT000520745.1	SAMN11233037	https://www.ncbi.nlm.nih.gov/assembly/GCA_006230955.1
1289	GCA_006230965.1	PDT000520747.1	SAMN11233034	https://www.ncbi.nlm.nih.gov/assembly/GCA_006230965.1
1290	GCA_012985015.1	PDT000618704.1	SAMN12768672	https://www.ncbi.nlm.nih.gov/assembly/GCA_012985015.1
1291	GCA_012984975.1	PDT000618708.1	SAMN12768669	https://www.ncbi.nlm.nih.gov/assembly/GCA_012984975.1
1292	GCA_012380135.1	PDT000500549.1	SAMN11636344	https://www.ncbi.nlm.nih.gov/assembly/GCA_012380135.1
1293	GCA_012985115.1	PDT000618698.1	SAMN12768678	https://www.ncbi.nlm.nih.gov/assembly/GCA_012985115.1
1294	GCA_012985035.1	PDT000618705.1	SAMN12768671	https://www.ncbi.nlm.nih.gov/assembly/GCA_012985035.1
1295	GCA_012981815.1	PDT000618948.1	SAMN12768718	https://www.ncbi.nlm.nih.gov/assembly/GCA_012981815.1
1296	GCA_012985055.1	PDT000618703.1	SAMN12768673	https://www.ncbi.nlm.nih.gov/assembly/GCA_012985055.1
1297	GCA_012984635.1	PDT000618711.1	SAMN12768666	https://www.ncbi.nlm.nih.gov/assembly/GCA_012984635.1
1298	GCA_012984295.1	PDT000618751.1	SAMN12768655	https://www.ncbi.nlm.nih.gov/assembly/GCA_012984295.1
1299	GCA_012981795.1	PDT000618945.1	SAMN12768720	https://www.ncbi.nlm.nih.gov/assembly/GCA_012981795.1
1300	GCA_004163335.1	PDT000324058.1	SAMN09371761	https://www.ncbi.nlm.nih.gov/assembly/GCA_004163335.1
1301	GCA_012983455.1	PDT000618794.1	SAMN12768780	https://www.ncbi.nlm.nih.gov/assembly/GCA_012983455.1
1302	GCA_012984175.1	PDT000618738.1	SAMN12768806	https://www.ncbi.nlm.nih.gov/assembly/GCA_012984175.1
1303	GCA_014582875.1	PDT000836297.1	SAMN14734065	https://www.ncbi.nlm.nih.gov/assembly/GCA_014582875.1
1304	GCA_014594735.1	PDT000836329.1	SAMN14766511	https://www.ncbi.nlm.nih.gov/assembly/GCA_014594735.1
1305	GCA_014593995.1	PDT000836404.1	SAMN14734064	https://www.ncbi.nlm.nih.gov/assembly/GCA_014593995.1
1306	GCA_018166235.1	PDT001012830.1	SAMEA6656477	https://www.ncbi.nlm.nih.gov/assembly/GCA_018166235.1
1307	GCA_014569815.1	PDT000836254.1	SAMN14734072	https://www.ncbi.nlm.nih.gov/assembly/GCA_014569815.1
1308	GCA_018050845.1	PDT000836309.1	SAMN14734061	https://www.ncbi.nlm.nih.gov/assembly/GCA_018050845.1
1309	GCA_018051105.1	PDT000836415.1	SAMN14734063	https://www.ncbi.nlm.nih.gov/assembly/GCA_018051105.1
1310	GCA_013174105.1	PDT000748360.1	SAMN14378641	https://www.ncbi.nlm.nih.gov/assembly/GCA_013174105.1
1311	GCA_015163065.1	PDT000877337.1	SAMN16393474	https://www.ncbi.nlm.nih.gov/assembly/GCA_015163065.1
1312	GCA_015163255.1	PDT000877345.1	SAMN16393464	https://www.ncbi.nlm.nih.gov/assembly/GCA_015163255.1
1313	GCA_015285855.1	PDT000881744.1	SAMN16663481	https://www.ncbi.nlm.nih.gov/assembly/GCA_015285855.1
1314	GCA_015285885.1	PDT000881747.1	SAMN16663478	https://www.ncbi.nlm.nih.gov/assembly/GCA_015285885.1
1315	GCA_015285705.1	PDT000881748.1	SAMN16663513	https://www.ncbi.nlm.nih.gov/assembly/GCA_015285705.1
1316	GCA_015285385.1	PDT000881758.1	SAMN16663477	https://www.ncbi.nlm.nih.gov/assembly/GCA_015285385.1
1317	GCA_015285785.1	PDT000881749.1	SAMN16663512	https://www.ncbi.nlm.nih.gov/assembly/GCA_015285785.1
1318	GCA_015285245.1	PDT000881762.1	SAMN16663500	https://www.ncbi.nlm.nih.gov/assembly/GCA_015285245.1
1319	GCA_015284145.1	PDT000882013.1	SAMN16663518	https://www.ncbi.nlm.nih.gov/assembly/GCA_015284145.1
1320	GCA_015627685.1	PDT000882023.1	SAMN16663517	https://www.ncbi.nlm.nih.gov/assembly/GCA_015627685.1
1321	GCA_905133555.1	PDT000944695.1	SAMEA7519455	https://www.ncbi.nlm.nih.gov/assembly/GCA_905133555.1
1322	GCA_905133595.1	PDT000944700.1	SAMEA7519457	https://www.ncbi.nlm.nih.gov/assembly/GCA_905133595.1
1323	GCA_905133615.1	PDT000944702.1	SAMEA7519459	https://www.ncbi.nlm.nih.gov/assembly/GCA_905133615.1
1324	GCA_905133635.1	PDT000944703.1	SAMEA7519461	https://www.ncbi.nlm.nih.gov/assembly/GCA_905133635.1
1325	GCA_017319985.1	PDT000978899.1	SAMD00080501	https://www.ncbi.nlm.nih.gov/assembly/GCA_017319985.1
1326	GCA_017319905.1	PDT000978903.1	SAMD00080505	https://www.ncbi.nlm.nih.gov/assembly/GCA_017319905.1
1327	GCA_017319885.1	PDT000978904.1	SAMD00080506	https://www.ncbi.nlm.nih.gov/assembly/GCA_017319885.1
1328	GCA_017319845.1	PDT000978908.1	SAMD00080510	https://www.ncbi.nlm.nih.gov/assembly/GCA_017319845.1
1329	GCA_002248875.1	PDT000233328.1	SAMN07450677	https://www.ncbi.nlm.nih.gov/assembly/GCA_002248875.1
1330	GCA_012297745.1	PDT000538578.1	SAMN09460091	https://www.ncbi.nlm.nih.gov/assembly/GCA_012297745.1
1331	GCA_012757635.1	PDT000131918.2	SAMN05163711	https://www.ncbi.nlm.nih.gov/assembly/GCA_012757635.1
1332	GCA_012555845.1	PDT000158665.2	SAMN06014914	https://www.ncbi.nlm.nih.gov/assembly/GCA_012555845.1
1333	GCA_014415505.1	PDT000322047.1	SAMN09290332	https://www.ncbi.nlm.nih.gov/assembly/GCA_014415505.1
1334	GCA_003305755.1	PDT000347016.1	SAMD00126543	https://www.ncbi.nlm.nih.gov/assembly/GCA_003305755.1
1335	GCA_003305775.1	PDT000347017.1	SAMD00126544	https://www.ncbi.nlm.nih.gov/assembly/GCA_003305775.1
1336	GCA_003305795.1	PDT000347018.1	SAMD00126545	https://www.ncbi.nlm.nih.gov/assembly/GCA_003305795.1
1337	GCA_004568555.1	PDT000485945.1	SAMN10625631	https://www.ncbi.nlm.nih.gov/assembly/GCA_004568555.1
1338	GCA_002164935.1	PDT000215975.1	SAMN06909179	https://www.ncbi.nlm.nih.gov/assembly/GCA_002164935.1
1339	GCA_004568235.1	PDT000485931.1	SAMN10625672	https://www.ncbi.nlm.nih.gov/assembly/GCA_004568235.1
1340	GCA_018258775.1	PDT001018093.1	SAMN13836998	https://www.ncbi.nlm.nih.gov/assembly/GCA_018258775.1
1341	GCA_012292645.1	PDT000519349.1	SAMN12008009	https://www.ncbi.nlm.nih.gov/assembly/GCA_012292645.1
1342	GCA_003858905.1	PDT000414190.1	SAMN10476568	https://www.ncbi.nlm.nih.gov/assembly/GCA_003858905.1
1343	GCA_009822985.1	PDT000661196.1	SAMN11928127	https://www.ncbi.nlm.nih.gov/assembly/GCA_009822985.1
1344	GCA_902708555.2	PDT000661485.2	SAMEA6378057	https://www.ncbi.nlm.nih.gov/assembly/GCA_902708555.2
1345	GCA_012734415.1	PDT000148024.3	SAMN05735288	https://www.ncbi.nlm.nih.gov/assembly/GCA_012734415.1
1346	GCA_012734175.1	PDT000148043.3	SAMN05735314	https://www.ncbi.nlm.nih.gov/assembly/GCA_012734175.1
1347	GCA_012564285.1	PDT000157094.3	SAMN05980850	https://www.ncbi.nlm.nih.gov/assembly/GCA_012564285.1
1348	GCA_014402585.1	PDT000327906.1	SAMN09395189	https://www.ncbi.nlm.nih.gov/assembly/GCA_014402585.1
1349	GCA_014402785.1	PDT000327999.1	SAMN09395427	https://www.ncbi.nlm.nih.gov/assembly/GCA_014402785.1
1350	GCA_013605765.1	PDT000797288.1	SAMN14262053	https://www.ncbi.nlm.nih.gov/assembly/GCA_013605765.1
1351	GCA_013606075.1	PDT000797294.1	SAMN14262048	https://www.ncbi.nlm.nih.gov/assembly/GCA_013606075.1
1352	GCA_017139595.1	PDT000947747.1	SAMN14752217	https://www.ncbi.nlm.nih.gov/assembly/GCA_017139595.1
1353	GCA_013793405.1	PDT000750105.1	SAMEA6658693	https://www.ncbi.nlm.nih.gov/assembly/GCA_013793405.1
1354	GCA_012982755.1	PDT000618894.1	SAMN12768741	https://www.ncbi.nlm.nih.gov/assembly/GCA_012982755.1
1355	GCA_017094185.1	PDT000974548.1	SAMN18085631	https://www.ncbi.nlm.nih.gov/assembly/GCA_017094185.1
1356	GCA_014494895.1	PDT000833643.1	SAMN14997955	https://www.ncbi.nlm.nih.gov/assembly/GCA_014494895.1
1357	GCA_016483105.1	PDT000928351.1	SAMN14847928	https://www.ncbi.nlm.nih.gov/assembly/GCA_016483105.1
1358	GCA_017168755.1	PDT000980406.1	SAMN15083407	https://www.ncbi.nlm.nih.gov/assembly/GCA_017168755.1
1359	GCA_017008815.1	PDT000965214.1	SAMEA4362938	https://www.ncbi.nlm.nih.gov/assembly/GCA_017008815.1
1360	GCA_012305845.1	PDT000538499.1	SAMEA104452216	https://www.ncbi.nlm.nih.gov/assembly/GCA_012305845.1
1361	GCA_013984995.1	PDT000799477.1	SAMN10821670	https://www.ncbi.nlm.nih.gov/assembly/GCA_013984995.1
1362	GCA_003730825.1	PDT000407992.1	SAMD00052649	https://www.ncbi.nlm.nih.gov/assembly/GCA_003730825.1
1363	GCA_013011145.1	PDT000434558.1	SAMN08783817	https://www.ncbi.nlm.nih.gov/assembly/GCA_013011145.1
1364	GCA_015693325.1	PDT000900691.1	SAMN16793259	https://www.ncbi.nlm.nih.gov/assembly/GCA_015693325.1
1365	GCA_013010645.1	PDT000434519.1	SAMN08783840	https://www.ncbi.nlm.nih.gov/assembly/GCA_013010645.1
1366	GCA_013010565.1	PDT000434524.1	SAMN08783839	https://www.ncbi.nlm.nih.gov/assembly/GCA_013010565.1
1367	GCA_013011325.1	PDT000434563.1	SAMN08783895	https://www.ncbi.nlm.nih.gov/assembly/GCA_013011325.1
1368	GCA_013011365.1	PDT000434569.1	SAMN08783786	https://www.ncbi.nlm.nih.gov/assembly/GCA_013011365.1
1369	GCA_013011025.1	PDT000434585.1	SAMN08783792	https://www.ncbi.nlm.nih.gov/assembly/GCA_013011025.1
1370	GCA_013011265.1	PDT000434591.1	SAMN08783798	https://www.ncbi.nlm.nih.gov/assembly/GCA_013011265.1
1371	GCA_013011225.1	PDT000434600.1	SAMN08783875	https://www.ncbi.nlm.nih.gov/assembly/GCA_013011225.1
1372	GCA_004025955.1	PDT000441355.1	SAMN10721345	https://www.ncbi.nlm.nih.gov/assembly/GCA_004025955.1
1373	GCA_004026055.1	PDT000441360.1	SAMN10721333	https://www.ncbi.nlm.nih.gov/assembly/GCA_004026055.1
1374	GCA_004026105.1	PDT000441361.1	SAMN10721334	https://www.ncbi.nlm.nih.gov/assembly/GCA_004026105.1
1375	GCA_004115405.1	PDT000455750.1	SAMN10721337	https://www.ncbi.nlm.nih.gov/assembly/GCA_004115405.1
1376	GCA_012980435.1	PDT000626699.1	SAMN12731462	https://www.ncbi.nlm.nih.gov/assembly/GCA_012980435.1
1377	GCA_013028045.1	PDT000636217.1	SAMN12145067	https://www.ncbi.nlm.nih.gov/assembly/GCA_013028045.1
1378	GCA_013024545.1	PDT000636340.1	SAMN12145136	https://www.ncbi.nlm.nih.gov/assembly/GCA_013024545.1
1379	GCA_017102265.1	PDT000974173.1	SAMN18085373	https://www.ncbi.nlm.nih.gov/assembly/GCA_017102265.1
1380	GCA_012741115.1	PDT000102012.2	SAMN04393395	https://www.ncbi.nlm.nih.gov/assembly/GCA_012741115.1
1381	GCA_012300385.1	PDT000536641.1	SAMN08382782	https://www.ncbi.nlm.nih.gov/assembly/GCA_012300385.1
1382	GCA_013172775.1	PDT000748293.1	SAMN14378707	https://www.ncbi.nlm.nih.gov/assembly/GCA_013172775.1
1383	GCA_013171355.1	PDT000748225.1	SAMN14378776	https://www.ncbi.nlm.nih.gov/assembly/GCA_013171355.1
1384	GCA_013176465.1	PDT000748478.1	SAMN14378802	https://www.ncbi.nlm.nih.gov/assembly/GCA_013176465.1
1385	GCA_013171375.1	PDT000748224.1	SAMN14378775	https://www.ncbi.nlm.nih.gov/assembly/GCA_013171375.1
1386	GCA_013174315.1	PDT000748371.1	SAMN14378631	https://www.ncbi.nlm.nih.gov/assembly/GCA_013174315.1
1387	GCA_013171815.1	PDT000748245.1	SAMN14378757	https://www.ncbi.nlm.nih.gov/assembly/GCA_013171815.1
1388	GCA_013174985.1	PDT000748404.1	SAMN14378595	https://www.ncbi.nlm.nih.gov/assembly/GCA_013174985.1
1389	GCA_013172205.1	PDT000748265.1	SAMN14378736	https://www.ncbi.nlm.nih.gov/assembly/GCA_013172205.1
1390	GCA_013172685.1	PDT000748289.1	SAMN14378713	https://www.ncbi.nlm.nih.gov/assembly/GCA_013172685.1
1391	GCA_013174715.1	PDT000748391.1	SAMN14378612	https://www.ncbi.nlm.nih.gov/assembly/GCA_013174715.1
1392	GCA_013175885.1	PDT000748450.1	SAMN14378553	https://www.ncbi.nlm.nih.gov/assembly/GCA_013175885.1
1393	GCA_013172625.1	PDT000748287.1	SAMN14378715	https://www.ncbi.nlm.nih.gov/assembly/GCA_013172625.1
1394	GCA_013176665.1	PDT000748488.1	SAMN14378789	https://www.ncbi.nlm.nih.gov/assembly/GCA_013176665.1
1395	GCA_017085425.1	PDT000974855.1	SAMN18085921	https://www.ncbi.nlm.nih.gov/assembly/GCA_017085425.1
1396	GCA_004568505.1	PDT000485943.1	SAMN10625635	https://www.ncbi.nlm.nih.gov/assembly/GCA_004568505.1
1397	GCA_014751785.1	PDT000845242.1	SAMN08328795	https://www.ncbi.nlm.nih.gov/assembly/GCA_014751785.1
1398	GCA_017052835.1	PDT000953383.1	SAMN13829797	https://www.ncbi.nlm.nih.gov/assembly/GCA_017052835.1
1399	GCA_017009235.1	PDT000965330.1	SAMEA4363058	https://www.ncbi.nlm.nih.gov/assembly/GCA_017009235.1
1400	GCA_002416715.1	PDT000248456.1	SAMN06106847	https://www.ncbi.nlm.nih.gov/assembly/GCA_002416715.1
1401	GCA_002528845.1	PDT000252012.1	SAMN06106906	https://www.ncbi.nlm.nih.gov/assembly/GCA_002528845.1
1402	GCA_017842635.1	PDT001001539.1	SAMEA5317401	https://www.ncbi.nlm.nih.gov/assembly/GCA_017842635.1
1403	GCA_014418105.1	PDT000321583.1	SAMN09284696	https://www.ncbi.nlm.nih.gov/assembly/GCA_014418105.1
1404	GCA_014408345.1	PDT000325682.1	SAMN09384669	https://www.ncbi.nlm.nih.gov/assembly/GCA_014408345.1
1405	GCA_012740955.1	PDT000102024.2	SAMN04393394	https://www.ncbi.nlm.nih.gov/assembly/GCA_012740955.1
1406	GCA_012586875.1	PDT000149559.2	SAMN05774084	https://www.ncbi.nlm.nih.gov/assembly/GCA_012586875.1
1407	GCA_017039835.1	PDT000954118.1	SAMEA7758235	https://www.ncbi.nlm.nih.gov/assembly/GCA_017039835.1
1408	GCA_004831135.1	PDT000495526.1	SAMN11399342	https://www.ncbi.nlm.nih.gov/assembly/GCA_004831135.1
1409	GCA_004831195.1	PDT000495527.1	SAMN11399343	https://www.ncbi.nlm.nih.gov/assembly/GCA_004831195.1
1410	GCA_005145955.1	PDT000499078.1	SAMN11399340	https://www.ncbi.nlm.nih.gov/assembly/GCA_005145955.1
1411	GCA_004568685.1	PDT000485949.1	SAMN10625643	https://www.ncbi.nlm.nih.gov/assembly/GCA_004568685.1
1412	GCA_004567615.1	PDT000543087.1	SAMN10620117	https://www.ncbi.nlm.nih.gov/assembly/GCA_004567615.1
1413	GCA_004566985.1	PDT000543222.1	SAMN10620127	https://www.ncbi.nlm.nih.gov/assembly/GCA_004566985.1
1414	GCA_004569925.1	PDT000542616.1	SAMN10620092	https://www.ncbi.nlm.nih.gov/assembly/GCA_004569925.1
1415	GCA_004567005.1	PDT000543136.1	SAMN10620126	https://www.ncbi.nlm.nih.gov/assembly/GCA_004567005.1
1416	GCA_004567045.1	PDT000543137.1	SAMN10620124	https://www.ncbi.nlm.nih.gov/assembly/GCA_004567045.1
1417	GCA_012298265.1	PDT000538382.1	SAMEA104452099	https://www.ncbi.nlm.nih.gov/assembly/GCA_012298265.1
1418	GCA_012302405.1	PDT000538440.1	SAMEA104452157	https://www.ncbi.nlm.nih.gov/assembly/GCA_012302405.1
1419	GCA_013027385.1	PDT000636264.1	SAMN12145041	https://www.ncbi.nlm.nih.gov/assembly/GCA_013027385.1
1420	GCA_012644525.1	PDT000673432.1	SAMN11420033	https://www.ncbi.nlm.nih.gov/assembly/GCA_012644525.1
1421	GCA_012644605.1	PDT000673517.1	SAMN11420062	https://www.ncbi.nlm.nih.gov/assembly/GCA_012644605.1
1422	GCA_012585795.1	PDT000668777.1	SAMD00186850	https://www.ncbi.nlm.nih.gov/assembly/GCA_012585795.1
1423	GCA_012655815.1	PDT000668778.1	SAMD00186851	https://www.ncbi.nlm.nih.gov/assembly/GCA_012655815.1
1424	GCA_012638555.2	PDT000668794.2	SAMD00186868	https://www.ncbi.nlm.nih.gov/assembly/GCA_012638555.2
1425	GCA_012906085.1	PDT000704978.1	SAMN10039378	https://www.ncbi.nlm.nih.gov/assembly/GCA_012906085.1
1426	GCA_012789015.1	PDT000705087.1	SAMN10039411	https://www.ncbi.nlm.nih.gov/assembly/GCA_012789015.1
1427	GCA_012902455.1	PDT000722650.1	SAMN14602570	https://www.ncbi.nlm.nih.gov/assembly/GCA_012902455.1
1428	GCA_013646965.1	PDT000651775.1	SAMN13701631	https://www.ncbi.nlm.nih.gov/assembly/GCA_013646965.1
1429	GCA_013027945.1	PDT000636222.1	SAMN12145173	https://www.ncbi.nlm.nih.gov/assembly/GCA_013027945.1
1430	GCA_012977425.1	PDT000730843.1	SAMN12731824	https://www.ncbi.nlm.nih.gov/assembly/GCA_012977425.1
1431	GCA_014480035.1	PDT000829324.1	SAMN10875526	https://www.ncbi.nlm.nih.gov/assembly/GCA_014480035.1
1432	GCA_013171665.1	PDT000748238.1	SAMN14378763	https://www.ncbi.nlm.nih.gov/assembly/GCA_013171665.1
1433	GCA_003400975.1	PDT000364528.1	SAMN08623792	https://www.ncbi.nlm.nih.gov/assembly/GCA_003400975.1
1434	GCA_012299825.1	PDT000536665.1	SAMN08382769	https://www.ncbi.nlm.nih.gov/assembly/GCA_012299825.1
1435	GCA_014777835.1	PDT000848520.1	SAMN14395475	https://www.ncbi.nlm.nih.gov/assembly/GCA_014777835.1
1436	GCA_018014855.1	PDT001001574.1	SAMEA5317436	https://www.ncbi.nlm.nih.gov/assembly/GCA_018014855.1
1437	GCA_014775875.1	PDT000848606.1	SAMN15502204	https://www.ncbi.nlm.nih.gov/assembly/GCA_014775875.1
1438	GCA_014774575.1	PDT000848628.1	SAMN15502222	https://www.ncbi.nlm.nih.gov/assembly/GCA_014774575.1
1439	GCA_014779305.1	PDT000848630.1	SAMN15502220	https://www.ncbi.nlm.nih.gov/assembly/GCA_014779305.1
1440	GCA_014794045.1	PDT000848508.1	SAMN14395486	https://www.ncbi.nlm.nih.gov/assembly/GCA_014794045.1
1441	GCA_014779475.1	PDT000848509.1	SAMN14395485	https://www.ncbi.nlm.nih.gov/assembly/GCA_014779475.1
1442	GCA_014772515.1	PDT000845197.1	SAMN08328846	https://www.ncbi.nlm.nih.gov/assembly/GCA_014772515.1
1443	GCA_014754185.1	PDT000845212.1	SAMN08328850	https://www.ncbi.nlm.nih.gov/assembly/GCA_014754185.1
1444	GCA_015142795.1	PDT000870701.1	SAMN12289309	https://www.ncbi.nlm.nih.gov/assembly/GCA_015142795.1
1445	GCA_017053855.1	PDT000953374.1	SAMN13829806	https://www.ncbi.nlm.nih.gov/assembly/GCA_017053855.1
1446	GCA_004567605.1	PDT000543091.1	SAMN10620118	https://www.ncbi.nlm.nih.gov/assembly/GCA_004567605.1
1447	GCA_004569875.1	PDT000543101.1	SAMN10620171	https://www.ncbi.nlm.nih.gov/assembly/GCA_004569875.1
1448	GCA_001621085.1	PDT000125935.1	SAMN04393255	https://www.ncbi.nlm.nih.gov/assembly/GCA_001621085.1
1449	GCA_013172495.1	PDT000748280.1	SAMN14378720	https://www.ncbi.nlm.nih.gov/assembly/GCA_013172495.1
1450	GCA_013171995.1	PDT000748255.1	SAMN14378747	https://www.ncbi.nlm.nih.gov/assembly/GCA_013171995.1
1451	GCA_013175875.1	PDT000748449.1	SAMN14378552	https://www.ncbi.nlm.nih.gov/assembly/GCA_013175875.1
1452	GCA_013171765.1	PDT000748243.1	SAMN14378759	https://www.ncbi.nlm.nih.gov/assembly/GCA_013171765.1
1453	GCA_001942105.1	PDT000177286.1	SAMN05828804	https://www.ncbi.nlm.nih.gov/assembly/GCA_001942105.1
1454	GCA_014862325.1	PDT000858901.1	SAMN16278738	https://www.ncbi.nlm.nih.gov/assembly/GCA_014862325.1
1455	GCA_014862615.1	PDT000858915.1	SAMN16279635	https://www.ncbi.nlm.nih.gov/assembly/GCA_014862615.1
1456	GCA_014863145.1	PDT000858941.1	SAMN16279610	https://www.ncbi.nlm.nih.gov/assembly/GCA_014863145.1
1457	GCA_002786655.1	PDT000267142.1	SAMN07944239	https://www.ncbi.nlm.nih.gov/assembly/GCA_002786655.1
1458	GCA_002787545.1	PDT000267150.1	SAMN07944243	https://www.ncbi.nlm.nih.gov/assembly/GCA_002787545.1
1459	GCA_012751355.1	PDT000132263.2	SAMN05171058	https://www.ncbi.nlm.nih.gov/assembly/GCA_012751355.1
1460	GCA_012750815.1	PDT000132333.2	SAMN05171835	https://www.ncbi.nlm.nih.gov/assembly/GCA_012750815.1
1461	GCA_012644455.1	PDT000673597.1	SAMN11420036	https://www.ncbi.nlm.nih.gov/assembly/GCA_012644455.1
1462	GCA_012625245.1	PDT000601086.1	SAMN12913199	https://www.ncbi.nlm.nih.gov/assembly/GCA_012625245.1
1463	GCA_012879735.1	PDT000710981.1	SAMN14417599	https://www.ncbi.nlm.nih.gov/assembly/GCA_012879735.1
1464	GCA_012477915.1	PDT000615825.1	SAMN12731309	https://www.ncbi.nlm.nih.gov/assembly/GCA_012477915.1
1465	GCA_013020005.1	PDT000651223.1	SAMN12599925	https://www.ncbi.nlm.nih.gov/assembly/GCA_013020005.1
1466	GCA_013020025.1	PDT000651224.1	SAMN12599928	https://www.ncbi.nlm.nih.gov/assembly/GCA_013020025.1
1467	GCA_013019985.1	PDT000651225.1	SAMN12599927	https://www.ncbi.nlm.nih.gov/assembly/GCA_013019985.1
1468	GCA_013020305.1	PDT000651227.1	SAMN12599933	https://www.ncbi.nlm.nih.gov/assembly/GCA_013020305.1
1469	GCA_013020665.1	PDT000651178.1	SAMN12599889	https://www.ncbi.nlm.nih.gov/assembly/GCA_013020665.1
1470	GCA_013019225.1	PDT000651231.1	SAMN12599888	https://www.ncbi.nlm.nih.gov/assembly/GCA_013019225.1
1471	GCA_013020205.1	PDT000651234.1	SAMN12599885	https://www.ncbi.nlm.nih.gov/assembly/GCA_013020205.1
1472	GCA_013020345.1	PDT000651236.1	SAMN12599891	https://www.ncbi.nlm.nih.gov/assembly/GCA_013020345.1
1473	GCA_013392645.1	PDT000785052.1	SAMN13943440	https://www.ncbi.nlm.nih.gov/assembly/GCA_013392645.1
1474	GCA_013392695.1	PDT000785054.1	SAMN13943439	https://www.ncbi.nlm.nih.gov/assembly/GCA_013392695.1
1475	GCA_013395955.1	PDT000785909.1	SAMN13944163	https://www.ncbi.nlm.nih.gov/assembly/GCA_013395955.1
1476	GCA_013392595.1	PDT000785049.1	SAMN13943444	https://www.ncbi.nlm.nih.gov/assembly/GCA_013392595.1
1477	GCA_013392605.1	PDT000785050.1	SAMN13943442	https://www.ncbi.nlm.nih.gov/assembly/GCA_013392605.1
1478	GCA_013392585.1	PDT000785051.1	SAMN13943443	https://www.ncbi.nlm.nih.gov/assembly/GCA_013392585.1
1479	GCA_013395725.1	PDT000785898.1	SAMN13944175	https://www.ncbi.nlm.nih.gov/assembly/GCA_013395725.1
1480	GCA_014522225.1	PDT000834778.1	SAMN14164122	https://www.ncbi.nlm.nih.gov/assembly/GCA_014522225.1
1481	GCA_900607355.1	PDT000411319.1	SAMEA4916030	https://www.ncbi.nlm.nih.gov/assembly/GCA_900607355.1
1482	GCA_012440385.1	PDT000590050.1	SAMN12342986	https://www.ncbi.nlm.nih.gov/assembly/GCA_012440385.1
1483	GCA_016810095.1	PDT000950654.1	SAMN17320633	https://www.ncbi.nlm.nih.gov/assembly/GCA_016810095.1
1484	GCA_016837625.1	PDT000952348.1	SAMN17386897	https://www.ncbi.nlm.nih.gov/assembly/GCA_016837625.1
1485	GCA_016837945.1	PDT000952364.1	SAMN17386882	https://www.ncbi.nlm.nih.gov/assembly/GCA_016837945.1
1486	GCA_016837965.1	PDT000952365.1	SAMN17386883	https://www.ncbi.nlm.nih.gov/assembly/GCA_016837965.1
1487	GCA_016837975.1	PDT000952366.1	SAMN17386881	https://www.ncbi.nlm.nih.gov/assembly/GCA_016837975.1
1488	GCA_017101455.1	PDT000974219.1	SAMN18085274	https://www.ncbi.nlm.nih.gov/assembly/GCA_017101455.1
1489	GCA_017100795.1	PDT000974253.1	SAMN18085417	https://www.ncbi.nlm.nih.gov/assembly/GCA_017100795.1
1490	GCA_017084185.1	PDT000974923.1	SAMN18085676	https://www.ncbi.nlm.nih.gov/assembly/GCA_017084185.1
1491	GCA_017667975.1	PDT000995325.1	SAMN18082855	https://www.ncbi.nlm.nih.gov/assembly/GCA_017667975.1
1492	GCA_017101435.1	PDT000974216.1	SAMN18085277	https://www.ncbi.nlm.nih.gov/assembly/GCA_017101435.1
1493	GCA_017099355.1	PDT000974322.1	SAMN18085297	https://www.ncbi.nlm.nih.gov/assembly/GCA_017099355.1
1494	GCA_017095505.1	PDT000974494.1	SAMN18085462	https://www.ncbi.nlm.nih.gov/assembly/GCA_017095505.1
1495	GCA_017091445.1	PDT000974688.1	SAMN18085857	https://www.ncbi.nlm.nih.gov/assembly/GCA_017091445.1
1496	GCA_000506465.2	PDT000019900.3	SAMN02470241	https://www.ncbi.nlm.nih.gov/assembly/GCA_000506465.2
1497	GCA_002463555.1	PDT000248797.1	SAMN05439503	https://www.ncbi.nlm.nih.gov/assembly/GCA_002463555.1
1498	GCA_002239795.1	PDT000230870.1	SAMN07203015	https://www.ncbi.nlm.nih.gov/assembly/GCA_002239795.1
1499	GCA_002239785.1	PDT000230871.1	SAMN07203014	https://www.ncbi.nlm.nih.gov/assembly/GCA_002239785.1
1500	GCA_002248255.1	PDT000233309.1	SAMN07450659	https://www.ncbi.nlm.nih.gov/assembly/GCA_002248255.1
1501	GCA_002284745.1	PDT000239096.1	SAMN07198920	https://www.ncbi.nlm.nih.gov/assembly/GCA_002284745.1
1502	GCA_012867075.1	PDT000713732.1	SAMN13024343	https://www.ncbi.nlm.nih.gov/assembly/GCA_012867075.1
1503	GCA_012491095.1	PDT000190674.3	SAMN06456772	https://www.ncbi.nlm.nih.gov/assembly/GCA_012491095.1
1504	GCA_005250655.1	PDT000500392.1	SAMN11317650	https://www.ncbi.nlm.nih.gov/assembly/GCA_005250655.1
1505	GCA_013037645.1	PDT000421766.1	SAMN10506428	https://www.ncbi.nlm.nih.gov/assembly/GCA_013037645.1
1506	GCA_013037605.1	PDT000421769.1	SAMN10506438	https://www.ncbi.nlm.nih.gov/assembly/GCA_013037605.1
1507	GCA_012338265.1	PDT000496204.1	SAMN10506456	https://www.ncbi.nlm.nih.gov/assembly/GCA_012338265.1
1508	GCA_004566755.1	PDT000543240.1	SAMN10620142	https://www.ncbi.nlm.nih.gov/assembly/GCA_004566755.1
1509	GCA_014468395.1	PDT000828711.1	SAMN14490917	https://www.ncbi.nlm.nih.gov/assembly/GCA_014468395.1
1510	GCA_003731605.1	PDT000408030.1	SAMD00052687	https://www.ncbi.nlm.nih.gov/assembly/GCA_003731605.1
1511	GCA_007109325.1	PDT000545927.1	SAMN12163092	https://www.ncbi.nlm.nih.gov/assembly/GCA_007109325.1
1512	GCA_007109345.1	PDT000545928.1	SAMN12163091	https://www.ncbi.nlm.nih.gov/assembly/GCA_007109345.1
1513	GCA_003731015.1	PDT000408001.1	SAMD00052659	https://www.ncbi.nlm.nih.gov/assembly/GCA_003731015.1
1514	GCA_007109425.1	PDT000545931.1	SAMN12163088	https://www.ncbi.nlm.nih.gov/assembly/GCA_007109425.1
1515	GCA_007109465.1	PDT000545933.1	SAMN12163086	https://www.ncbi.nlm.nih.gov/assembly/GCA_007109465.1
1516	GCA_014662335.1	PDT000840769.1	SAMN13082397	https://www.ncbi.nlm.nih.gov/assembly/GCA_014662335.1
1517	GCA_009393755.1	PDT000621029.1	SAMN10516562	https://www.ncbi.nlm.nih.gov/assembly/GCA_009393755.1
1518	GCA_009393765.1	PDT000621030.1	SAMN10516561	https://www.ncbi.nlm.nih.gov/assembly/GCA_009393765.1
1519	GCA_003709045.1	PDT000400913.1	SAMN09767198	https://www.ncbi.nlm.nih.gov/assembly/GCA_003709045.1
1520	GCA_009363035.1	PDT000619141.1	SAMN13021417	https://www.ncbi.nlm.nih.gov/assembly/GCA_009363035.1
1521	GCA_004179475.1	PDT000463729.1	SAMN10847470	https://www.ncbi.nlm.nih.gov/assembly/GCA_004179475.1
1522	GCA_014902195.1	PDT000864616.1	SAMN08148183	https://www.ncbi.nlm.nih.gov/assembly/GCA_014902195.1
1523	GCA_012862235.1	PDT000713842.1	SAMN13023857	https://www.ncbi.nlm.nih.gov/assembly/GCA_012862235.1
1524	GCA_017842775.1	PDT001001541.1	SAMEA5317403	https://www.ncbi.nlm.nih.gov/assembly/GCA_017842775.1
1525	GCA_012873815.1	PDT000713359.1	SAMN13023955	https://www.ncbi.nlm.nih.gov/assembly/GCA_012873815.1
1526	GCA_012867395.1	PDT000713664.1	SAMN13024303	https://www.ncbi.nlm.nih.gov/assembly/GCA_012867395.1
1527	GCA_012867295.1	PDT000713674.1	SAMN13024313	https://www.ncbi.nlm.nih.gov/assembly/GCA_012867295.1
1528	GCA_004259465.1	PDT000388926.1	SAMN10182657	https://www.ncbi.nlm.nih.gov/assembly/GCA_004259465.1
1529	GCA_004260285.1	PDT000390566.1	SAMN10232618	https://www.ncbi.nlm.nih.gov/assembly/GCA_004260285.1
1530	GCA_013937685.1	PDT000398048.1	SAMN10330860	https://www.ncbi.nlm.nih.gov/assembly/GCA_013937685.1
1531	GCA_012479095.1	PDT000616160.1	SAMN12731259	https://www.ncbi.nlm.nih.gov/assembly/GCA_012479095.1
1532	GCA_014471135.1	PDT000828871.1	SAMN14491199	https://www.ncbi.nlm.nih.gov/assembly/GCA_014471135.1
1533	GCA_018342515.1	PDT001024295.1	SAMN10417534	https://www.ncbi.nlm.nih.gov/assembly/GCA_018342515.1
1534	GCA_014472545.1	PDT000828708.1	SAMN14490920	https://www.ncbi.nlm.nih.gov/assembly/GCA_014472545.1
1535	GCA_014470035.1	PDT000828638.1	SAMN14491085	https://www.ncbi.nlm.nih.gov/assembly/GCA_014470035.1
1536	GCA_014468915.1	PDT000828819.1	SAMN14491221	https://www.ncbi.nlm.nih.gov/assembly/GCA_014468915.1
1537	GCA_014470515.1	PDT000828821.1	SAMN14490966	https://www.ncbi.nlm.nih.gov/assembly/GCA_014470515.1
1538	GCA_014713675.1	PDT000843902.1	SAMN12429510	https://www.ncbi.nlm.nih.gov/assembly/GCA_014713675.1
1539	GCA_018049325.1	PDT000843903.1	SAMN12429503	https://www.ncbi.nlm.nih.gov/assembly/GCA_018049325.1
1540	GCA_014713735.1	PDT000843900.1	SAMN12429508	https://www.ncbi.nlm.nih.gov/assembly/GCA_014713735.1
1541	GCA_015042755.1	PDT000857780.1	SAMN15868367	https://www.ncbi.nlm.nih.gov/assembly/GCA_015042755.1
1542	GCA_015013955.1	PDT000857847.1	SAMN15868843	https://www.ncbi.nlm.nih.gov/assembly/GCA_015013955.1
1543	GCA_015021455.1	PDT000858694.1	SAMN15868862	https://www.ncbi.nlm.nih.gov/assembly/GCA_015021455.1
1544	GCA_017063015.1	PDT000951797.1	SAMN14452246	https://www.ncbi.nlm.nih.gov/assembly/GCA_017063015.1
1545	GCA_013174135.1	PDT000748362.1	SAMN14378639	https://www.ncbi.nlm.nih.gov/assembly/GCA_013174135.1
1546	GCA_015163455.1	PDT000877356.1	SAMN16393456	https://www.ncbi.nlm.nih.gov/assembly/GCA_015163455.1
1547	GCA_013174155.1	PDT000748363.1	SAMN14378640	https://www.ncbi.nlm.nih.gov/assembly/GCA_013174155.1
1548	GCA_015163335.1	PDT000877349.1	SAMN16393462	https://www.ncbi.nlm.nih.gov/assembly/GCA_015163335.1
1549	GCA_902703275.1	PDT000878280.1	SAMEA5983628	https://www.ncbi.nlm.nih.gov/assembly/GCA_902703275.1
1550	GCA_902703305.1	PDT000878284.1	SAMEA5983627	https://www.ncbi.nlm.nih.gov/assembly/GCA_902703305.1
1551	GCA_902705615.1	PDT000878292.1	SAMEA5983631	https://www.ncbi.nlm.nih.gov/assembly/GCA_902705615.1
1552	GCA_013174115.1	PDT000748361.1	SAMN14378642	https://www.ncbi.nlm.nih.gov/assembly/GCA_013174115.1
1553	GCA_015163265.1	PDT000877346.1	SAMN16393466	https://www.ncbi.nlm.nih.gov/assembly/GCA_015163265.1
1554	GCA_017678345.1	PDT000993558.1	SAMN18528222	https://www.ncbi.nlm.nih.gov/assembly/GCA_017678345.1
1555	GCA_018311735.1	PDT001022401.1	SAMN19076310	https://www.ncbi.nlm.nih.gov/assembly/GCA_018311735.1
1556	GCA_018198535.1	PDT001015838.1	SAMEA5277966	https://www.ncbi.nlm.nih.gov/assembly/GCA_018198535.1
1557	GCA_018197695.1	PDT001015850.1	SAMEA5277978	https://www.ncbi.nlm.nih.gov/assembly/GCA_018197695.1
1558	GCA_018197715.1	PDT001015851.1	SAMEA5277979	https://www.ncbi.nlm.nih.gov/assembly/GCA_018197715.1
1559	GCA_001309825.1	PDT000086987.1	SAMN03393410	https://www.ncbi.nlm.nih.gov/assembly/GCA_001309825.1
1560	GCA_000779155.1	PDT000042570.1	SAMN02801903	https://www.ncbi.nlm.nih.gov/assembly/GCA_000779155.1
1561	GCA_000782275.1	PDT000042715.1	SAMN02801839	https://www.ncbi.nlm.nih.gov/assembly/GCA_000782275.1
1562	GCA_004162695.1	PDT000322056.1	SAMN09290370	https://www.ncbi.nlm.nih.gov/assembly/GCA_004162695.1
1563	GCA_014406065.1	PDT000326276.1	SAMN09387755	https://www.ncbi.nlm.nih.gov/assembly/GCA_014406065.1
1564	GCA_003306155.1	PDT000347036.1	SAMD00126563	https://www.ncbi.nlm.nih.gov/assembly/GCA_003306155.1
1565	GCA_003306195.1	PDT000347038.1	SAMD00126565	https://www.ncbi.nlm.nih.gov/assembly/GCA_003306195.1
1566	GCA_003305395.1	PDT000346999.1	SAMD00126525	https://www.ncbi.nlm.nih.gov/assembly/GCA_003305395.1
1567	GCA_003305415.1	PDT000347000.1	SAMD00126526	https://www.ncbi.nlm.nih.gov/assembly/GCA_003305415.1
1568	GCA_003306835.1	PDT000347069.1	SAMD00126597	https://www.ncbi.nlm.nih.gov/assembly/GCA_003306835.1
1569	GCA_003306855.1	PDT000347070.1	SAMD00126598	https://www.ncbi.nlm.nih.gov/assembly/GCA_003306855.1
1570	GCA_003305195.1	PDT000346989.1	SAMD00126515	https://www.ncbi.nlm.nih.gov/assembly/GCA_003305195.1
1571	GCA_003305595.1	PDT000347009.1	SAMD00126535	https://www.ncbi.nlm.nih.gov/assembly/GCA_003305595.1
1572	GCA_012442305.1	PDT000223026.2	SAMN07332516	https://www.ncbi.nlm.nih.gov/assembly/GCA_012442305.1
1573	GCA_012442225.1	PDT000223031.2	SAMN07332520	https://www.ncbi.nlm.nih.gov/assembly/GCA_012442225.1
1574	GCA_012777175.1	PDT000094021.2	SAMN04122822	https://www.ncbi.nlm.nih.gov/assembly/GCA_012777175.1
1575	GCA_012739135.1	PDT000107934.2	SAMN04456582	https://www.ncbi.nlm.nih.gov/assembly/GCA_012739135.1
1576	GCA_003795485.1	PDT000409990.1	SAMN08290413	https://www.ncbi.nlm.nih.gov/assembly/GCA_003795485.1
1577	GCA_003795515.1	PDT000409992.1	SAMN08290412	https://www.ncbi.nlm.nih.gov/assembly/GCA_003795515.1
1578	GCA_013010805.1	PDT000434507.1	SAMN08783831	https://www.ncbi.nlm.nih.gov/assembly/GCA_013010805.1
1579	GCA_013010945.1	PDT000434582.1	SAMN08783890	https://www.ncbi.nlm.nih.gov/assembly/GCA_013010945.1
1580	GCA_013010865.1	PDT000434479.1	SAMN08783778	https://www.ncbi.nlm.nih.gov/assembly/GCA_013010865.1
1581	GCA_013010465.1	PDT000434537.1	SAMN08783809	https://www.ncbi.nlm.nih.gov/assembly/GCA_013010465.1
1582	GCA_004122455.1	PDT000459433.1	SAMN10219245	https://www.ncbi.nlm.nih.gov/assembly/GCA_004122455.1
1583	GCA_004126435.1	PDT000459437.1	SAMN10219244	https://www.ncbi.nlm.nih.gov/assembly/GCA_004126435.1
1584	GCA_001462715.1	PDT000097035.1	SAMN04158281	https://www.ncbi.nlm.nih.gov/assembly/GCA_001462715.1
1585	GCA_006337025.1	PDT000522793.1	SAMN04158281	https://www.ncbi.nlm.nih.gov/assembly/GCA_006337025.1
1586	GCA_006233925.1	PDT000520876.1	SAMN11232959	https://www.ncbi.nlm.nih.gov/assembly/GCA_006233925.1
1587	GCA_006231975.1	PDT000520795.1	SAMN11232671	https://www.ncbi.nlm.nih.gov/assembly/GCA_006231975.1
1588	GCA_006231995.1	PDT000520796.1	SAMN11232672	https://www.ncbi.nlm.nih.gov/assembly/GCA_006231995.1
1589	GCA_006229505.1	PDT000520675.1	SAMN11233068	https://www.ncbi.nlm.nih.gov/assembly/GCA_006229505.1
1590	GCA_001617565.1	PDT000124735.1	SAMN04621897	https://www.ncbi.nlm.nih.gov/assembly/GCA_001617565.1
1591	GCA_013010985.1	PDT000434781.1	SAMD00055776	https://www.ncbi.nlm.nih.gov/assembly/GCA_013010985.1
1592	GCA_012304945.1	PDT000538557.1	SAMN09460112	https://www.ncbi.nlm.nih.gov/assembly/GCA_012304945.1
1593	GCA_012304845.1	PDT000538559.1	SAMN09460111	https://www.ncbi.nlm.nih.gov/assembly/GCA_012304845.1
1594	GCA_012297705.1	PDT000538581.1	SAMN09460096	https://www.ncbi.nlm.nih.gov/assembly/GCA_012297705.1
1595	GCA_012297665.1	PDT000538582.1	SAMN09460095	https://www.ncbi.nlm.nih.gov/assembly/GCA_012297665.1
1596	GCA_002216895.1	PDT000225233.1	SAMN05828144	https://www.ncbi.nlm.nih.gov/assembly/GCA_002216895.1
1597	GCA_014391575.1	PDT000339393.1	SAMN09521686	https://www.ncbi.nlm.nih.gov/assembly/GCA_014391575.1
1598	GCA_001660545.3	PDT000188939.2	SAMN05172242	https://www.ncbi.nlm.nih.gov/assembly/GCA_001660545.3
1599	GCA_008370635.1	PDT000585918.1	SAMN12673183	https://www.ncbi.nlm.nih.gov/assembly/GCA_008370635.1
1600	GCA_013012485.1	PDT000431882.1	SAMD00099775	https://www.ncbi.nlm.nih.gov/assembly/GCA_013012485.1
1601	GCA_012448025.1	PDT000616014.1	SAMN12731573	https://www.ncbi.nlm.nih.gov/assembly/GCA_012448025.1
1602	GCA_012496585.1	PDT000616156.1	SAMN12731271	https://www.ncbi.nlm.nih.gov/assembly/GCA_012496585.1
1603	GCA_012535515.1	PDT000616170.1	SAMN12731275	https://www.ncbi.nlm.nih.gov/assembly/GCA_012535515.1
1604	GCA_012505285.1	PDT000616039.1	SAMN12731618	https://www.ncbi.nlm.nih.gov/assembly/GCA_012505285.1
1605	GCA_012536295.1	PDT000616050.1	SAMN12731624	https://www.ncbi.nlm.nih.gov/assembly/GCA_012536295.1
1606	GCA_012503495.1	PDT000615922.1	SAMN12731443	https://www.ncbi.nlm.nih.gov/assembly/GCA_012503495.1
1607	GCA_012537735.1	PDT000615820.1	SAMN12731299	https://www.ncbi.nlm.nih.gov/assembly/GCA_012537735.1
1608	GCA_012459945.1	PDT000615824.1	SAMN12731300	https://www.ncbi.nlm.nih.gov/assembly/GCA_012459945.1
1609	GCA_012492685.1	PDT000615908.1	SAMN12731426	https://www.ncbi.nlm.nih.gov/assembly/GCA_012492685.1
1610	GCA_012536155.1	PDT000616069.1	SAMN12731657	https://www.ncbi.nlm.nih.gov/assembly/GCA_012536155.1
1611	GCA_012503215.1	PDT000615838.1	SAMN12731316	https://www.ncbi.nlm.nih.gov/assembly/GCA_012503215.1
1612	GCA_012535635.1	PDT000616150.1	SAMN12731260	https://www.ncbi.nlm.nih.gov/assembly/GCA_012535635.1
1613	GCA_012479575.1	PDT000615839.1	SAMN12731318	https://www.ncbi.nlm.nih.gov/assembly/GCA_012479575.1
1614	GCA_012537675.1	PDT000615864.1	SAMN12731364	https://www.ncbi.nlm.nih.gov/assembly/GCA_012537675.1
1615	GCA_012459565.1	PDT000615867.1	SAMN12731365	https://www.ncbi.nlm.nih.gov/assembly/GCA_012459565.1
1616	GCA_009394535.1	PDT000621068.1	SAMN10516560	https://www.ncbi.nlm.nih.gov/assembly/GCA_009394535.1
1617	GCA_006236595.1	PDT000521004.1	SAMN11232850	https://www.ncbi.nlm.nih.gov/assembly/GCA_006236595.1
1618	GCA_003859015.1	PDT000414196.1	SAMN10476559	https://www.ncbi.nlm.nih.gov/assembly/GCA_003859015.1
1619	GCA_009823195.1	PDT000661206.1	SAMN11928117	https://www.ncbi.nlm.nih.gov/assembly/GCA_009823195.1
1620	GCA_003859385.1	PDT000414213.1	SAMN10476550	https://www.ncbi.nlm.nih.gov/assembly/GCA_003859385.1
1621	GCA_009821145.1	PDT000661145.1	SAMN11928107	https://www.ncbi.nlm.nih.gov/assembly/GCA_009821145.1
1622	GCA_013023565.1	PDT000636326.1	SAMN12145207	https://www.ncbi.nlm.nih.gov/assembly/GCA_013023565.1
1623	GCA_003859325.1	PDT000414211.1	SAMN10476566	https://www.ncbi.nlm.nih.gov/assembly/GCA_003859325.1
1624	GCA_009823055.1	PDT000661199.1	SAMN11928125	https://www.ncbi.nlm.nih.gov/assembly/GCA_009823055.1
1625	GCA_013077945.1	PDT000181726.2	SAMEA3531725	https://www.ncbi.nlm.nih.gov/assembly/GCA_013077945.1
1626	GCA_902710875.2	PDT000661722.2	SAMEA6378303	https://www.ncbi.nlm.nih.gov/assembly/GCA_902710875.2
1627	GCA_009907785.1	PDT000668894.1	SAMN13829988	https://www.ncbi.nlm.nih.gov/assembly/GCA_009907785.1
1628	GCA_009907995.1	PDT000668904.1	SAMN13829977	https://www.ncbi.nlm.nih.gov/assembly/GCA_009907995.1
1629	GCA_009907875.1	PDT000668897.1	SAMN13829990	https://www.ncbi.nlm.nih.gov/assembly/GCA_009907875.1
1630	GCA_009907885.1	PDT000668898.1	SAMN13829986	https://www.ncbi.nlm.nih.gov/assembly/GCA_009907885.1
1631	GCA_013038025.1	PDT000417188.1	SAMN07682625	https://www.ncbi.nlm.nih.gov/assembly/GCA_013038025.1
1632	GCA_014409745.1	PDT000325798.1	SAMN09385877	https://www.ncbi.nlm.nih.gov/assembly/GCA_014409745.1
1633	GCA_011812785.1	PDT000718297.1	SAMN13700083	https://www.ncbi.nlm.nih.gov/assembly/GCA_011812785.1
1634	GCA_012921915.1	PDT000725248.1	SAMN14669243	https://www.ncbi.nlm.nih.gov/assembly/GCA_012921915.1
1635	GCA_013937765.1	PDT000398042.1	SAMN10330850	https://www.ncbi.nlm.nih.gov/assembly/GCA_013937765.1
1636	GCA_013936155.1	PDT000404828.1	SAMN10392799	https://www.ncbi.nlm.nih.gov/assembly/GCA_013936155.1
1637	GCA_014023815.1	PDT000155210.2	SAMN05964165	https://www.ncbi.nlm.nih.gov/assembly/GCA_014023815.1
1638	GCA_014019395.1	PDT000155764.2	SAMN05965865	https://www.ncbi.nlm.nih.gov/assembly/GCA_014019395.1
1639	GCA_013027785.1	PDT000636240.1	SAMN12145166	https://www.ncbi.nlm.nih.gov/assembly/GCA_013027785.1
1640	GCA_013929805.1	PDT000417565.1	SAMN10590380	https://www.ncbi.nlm.nih.gov/assembly/GCA_013929805.1
1641	GCA_013436735.1	PDT000735446.1	SAMN14928013	https://www.ncbi.nlm.nih.gov/assembly/GCA_013436735.1
1642	GCA_013793885.1	PDT000750054.1	SAMEA6658719	https://www.ncbi.nlm.nih.gov/assembly/GCA_013793885.1
1643	GCA_013793185.1	PDT000750134.1	SAMEA6658720	https://www.ncbi.nlm.nih.gov/assembly/GCA_013793185.1
1644	GCA_002591135.1	PDT000253681.1	SAMN07312492	https://www.ncbi.nlm.nih.gov/assembly/GCA_002591135.1
1645	GCA_013515115.1	PDT000786715.1	SAMN15315382	https://www.ncbi.nlm.nih.gov/assembly/GCA_013515115.1
1646	GCA_012452805.1	PDT000589960.1	SAMN12342811	https://www.ncbi.nlm.nih.gov/assembly/GCA_012452805.1
1647	GCA_013513575.1	PDT000786722.1	SAMN15315386	https://www.ncbi.nlm.nih.gov/assembly/GCA_013513575.1
1648	GCA_013395195.1	PDT000785872.1	SAMN13944201	https://www.ncbi.nlm.nih.gov/assembly/GCA_013395195.1
1649	GCA_013395355.1	PDT000785879.1	SAMN13944194	https://www.ncbi.nlm.nih.gov/assembly/GCA_013395355.1
1650	GCA_013395335.1	PDT000785878.1	SAMN13944195	https://www.ncbi.nlm.nih.gov/assembly/GCA_013395335.1
1651	GCA_013395485.1	PDT000785887.1	SAMN13944186	https://www.ncbi.nlm.nih.gov/assembly/GCA_013395485.1
1652	GCA_013392285.1	PDT000785035.1	SAMN13943459	https://www.ncbi.nlm.nih.gov/assembly/GCA_013392285.1
1653	GCA_013395595.1	PDT000785891.1	SAMN13944182	https://www.ncbi.nlm.nih.gov/assembly/GCA_013395595.1
1654	GCA_012380115.1	PDT000500559.1	SAMN11636354	https://www.ncbi.nlm.nih.gov/assembly/GCA_012380115.1
1655	GCA_013027225.1	PDT000636276.1	SAMN12145152	https://www.ncbi.nlm.nih.gov/assembly/GCA_013027225.1
1656	GCA_014117665.1	PDT000807559.1	SAMN15498003	https://www.ncbi.nlm.nih.gov/assembly/GCA_014117665.1
1657	GCA_014117645.1	PDT000807560.1	SAMN15498002	https://www.ncbi.nlm.nih.gov/assembly/GCA_014117645.1
1658	GCA_014468155.1	PDT000828906.1	SAMN14491112	https://www.ncbi.nlm.nih.gov/assembly/GCA_014468155.1
1659	GCA_014470695.1	PDT000828610.1	SAMN14491111	https://www.ncbi.nlm.nih.gov/assembly/GCA_014470695.1
1660	GCA_014484035.1	PDT000828997.1	SAMN14491113	https://www.ncbi.nlm.nih.gov/assembly/GCA_014484035.1
1661	GCA_014469895.1	PDT000828732.1	SAMN14490898	https://www.ncbi.nlm.nih.gov/assembly/GCA_014469895.1
1662	GCA_014471335.1	PDT000828950.1	SAMN14491155	https://www.ncbi.nlm.nih.gov/assembly/GCA_014471335.1
1663	GCA_018052145.1	PDT000828951.1	SAMN14491154	https://www.ncbi.nlm.nih.gov/assembly/GCA_018052145.1
1664	GCA_014484455.1	PDT000828941.1	SAMN14491163	https://www.ncbi.nlm.nih.gov/assembly/GCA_014484455.1
1665	GCA_012665665.1	PDT000673447.1	SAMN11420231	https://www.ncbi.nlm.nih.gov/assembly/GCA_012665665.1
1666	GCA_014495325.1	PDT000833664.1	SAMN14997933	https://www.ncbi.nlm.nih.gov/assembly/GCA_014495325.1
1667	GCA_016446245.1	PDT000924991.1	SAMN16824540	https://www.ncbi.nlm.nih.gov/assembly/GCA_016446245.1
1668	GCA_006236075.1	PDT000520979.1	SAMN11232769	https://www.ncbi.nlm.nih.gov/assembly/GCA_006236075.1
1669	GCA_006236605.1	PDT000521005.1	SAMN11232848	https://www.ncbi.nlm.nih.gov/assembly/GCA_006236605.1
1670	GCA_014663805.1	PDT000840739.1	SAMN13082252	https://www.ncbi.nlm.nih.gov/assembly/GCA_014663805.1
1671	GCA_017733335.1	PDT000986541.1	SAMD00282652	https://www.ncbi.nlm.nih.gov/assembly/GCA_017733335.1
1672	GCA_018018475.1	PDT000986548.1	SAMD00282659	https://www.ncbi.nlm.nih.gov/assembly/GCA_018018475.1
1673	GCA_018018415.1	PDT000986562.1	SAMD00282673	https://www.ncbi.nlm.nih.gov/assembly/GCA_018018415.1
1674	GCA_014661435.1	PDT000840784.1	SAMN13082383	https://www.ncbi.nlm.nih.gov/assembly/GCA_014661435.1
1675	GCA_014714695.1	PDT000843853.1	SAMN12429489	https://www.ncbi.nlm.nih.gov/assembly/GCA_014714695.1
1676	GCA_018229225.1	PDT001016666.1	SAMEA104150665	https://www.ncbi.nlm.nih.gov/assembly/GCA_018229225.1
1677	GCA_018229205.1	PDT001016667.1	SAMEA104150666	https://www.ncbi.nlm.nih.gov/assembly/GCA_018229205.1
1678	GCA_002196475.1	PDT000219012.1	SAMN07192703	https://www.ncbi.nlm.nih.gov/assembly/GCA_002196475.1
1679	GCA_002196495.1	PDT000219013.1	SAMN07192704	https://www.ncbi.nlm.nih.gov/assembly/GCA_002196495.1
1680	GCA_003301885.1	PDT000346827.1	SAMN07556593	https://www.ncbi.nlm.nih.gov/assembly/GCA_003301885.1
1681	GCA_003304045.1	PDT000346932.1	SAMN07556611	https://www.ncbi.nlm.nih.gov/assembly/GCA_003304045.1
1682	GCA_015511245.1	PDT000133402.2	SAMN05178549	https://www.ncbi.nlm.nih.gov/assembly/GCA_015511245.1
1683	GCA_018094305.1	PDT000140740.2	SAMN05374484	https://www.ncbi.nlm.nih.gov/assembly/GCA_018094305.1
1684	GCA_000781695.1	PDT000042687.1	SAMN02801868	https://www.ncbi.nlm.nih.gov/assembly/GCA_000781695.1
1685	GCA_000782195.1	PDT000042711.1	SAMN02801843	https://www.ncbi.nlm.nih.gov/assembly/GCA_000782195.1
1686	GCA_900608115.1	PDT000411339.1	SAMEA4916096	https://www.ncbi.nlm.nih.gov/assembly/GCA_900608115.1
1687	GCA_004803125.1	PDT000495412.1	SAMN11388473	https://www.ncbi.nlm.nih.gov/assembly/GCA_004803125.1
1688	GCA_004803215.1	PDT000495413.1	SAMN11388475	https://www.ncbi.nlm.nih.gov/assembly/GCA_004803215.1
1689	GCA_012171155.1	PDT000459525.1	SAMN10878263	https://www.ncbi.nlm.nih.gov/assembly/GCA_012171155.1
1690	GCA_012338255.1	PDT000496206.1	SAMN10506454	https://www.ncbi.nlm.nih.gov/assembly/GCA_012338255.1
1691	GCA_006229225.1	PDT000520665.1	SAMN11233101	https://www.ncbi.nlm.nih.gov/assembly/GCA_006229225.1
1692	GCA_006230335.1	PDT000520716.1	SAMN11233009	https://www.ncbi.nlm.nih.gov/assembly/GCA_006230335.1
1693	GCA_006234425.1	PDT000520897.1	SAMN11232895	https://www.ncbi.nlm.nih.gov/assembly/GCA_006234425.1
1694	GCA_006236625.1	PDT000521007.1	SAMN11232849	https://www.ncbi.nlm.nih.gov/assembly/GCA_006236625.1
1695	GCA_006229905.1	PDT000520694.1	SAMN11233049	https://www.ncbi.nlm.nih.gov/assembly/GCA_006229905.1
1696	GCA_006232585.1	PDT000520807.1	SAMN11232995	https://www.ncbi.nlm.nih.gov/assembly/GCA_006232585.1
1697	GCA_006233185.1	PDT000520837.1	SAMN11232955	https://www.ncbi.nlm.nih.gov/assembly/GCA_006233185.1
1698	GCA_006233625.1	PDT000520859.1	SAMN11232913	https://www.ncbi.nlm.nih.gov/assembly/GCA_006233625.1
1699	GCA_006229615.1	PDT000520681.1	SAMN11233066	https://www.ncbi.nlm.nih.gov/assembly/GCA_006229615.1
1700	GCA_006232615.1	PDT000520809.1	SAMN11232994	https://www.ncbi.nlm.nih.gov/assembly/GCA_006232615.1
1701	GCA_006231575.1	PDT000520775.1	SAMN11232664	https://www.ncbi.nlm.nih.gov/assembly/GCA_006231575.1
1702	GCA_006239185.1	PDT000521133.1	SAMN11232698	https://www.ncbi.nlm.nih.gov/assembly/GCA_006239185.1
1703	GCA_012097065.1	PDT000383187.1	SAMN10104741	https://www.ncbi.nlm.nih.gov/assembly/GCA_012097065.1
1704	GCA_002573375.1	PDT000253670.1	SAMN05977337	https://www.ncbi.nlm.nih.gov/assembly/GCA_002573375.1
1705	GCA_003858885.1	PDT000414189.1	SAMN10476569	https://www.ncbi.nlm.nih.gov/assembly/GCA_003858885.1
1706	GCA_009822965.1	PDT000661195.1	SAMN11928128	https://www.ncbi.nlm.nih.gov/assembly/GCA_009822965.1
1707	GCA_003858735.1	PDT000414182.1	SAMN10476576	https://www.ncbi.nlm.nih.gov/assembly/GCA_003858735.1
1708	GCA_009822835.1	PDT000661186.1	SAMN11928136	https://www.ncbi.nlm.nih.gov/assembly/GCA_009822835.1
1709	GCA_012472585.1	PDT000616164.1	SAMN12731258	https://www.ncbi.nlm.nih.gov/assembly/GCA_012472585.1
1710	GCA_012647665.1	PDT000672319.1	SAMN13659120	https://www.ncbi.nlm.nih.gov/assembly/GCA_012647665.1
1711	GCA_012822095.1	PDT000705111.1	SAMN10039445	https://www.ncbi.nlm.nih.gov/assembly/GCA_012822095.1
1712	GCA_012890975.1	PDT000705425.1	SAMN10039390	https://www.ncbi.nlm.nih.gov/assembly/GCA_012890975.1
1713	GCA_003015285.1	PDT000300517.1	SAMN08579563	https://www.ncbi.nlm.nih.gov/assembly/GCA_003015285.1
1714	GCA_012305785.1	PDT000538501.1	SAMEA104452218	https://www.ncbi.nlm.nih.gov/assembly/GCA_012305785.1
1715	GCA_012872675.1	PDT000713378.1	SAMN13023974	https://www.ncbi.nlm.nih.gov/assembly/GCA_012872675.1
1716	GCA_012672005.1	PDT000136133.2	SAMN04357643	https://www.ncbi.nlm.nih.gov/assembly/GCA_012672005.1
1717	GCA_013027105.1	PDT000636280.1	SAMN12145148	https://www.ncbi.nlm.nih.gov/assembly/GCA_013027105.1
1718	GCA_013101605.1	PDT000734642.1	SAMN12731917	https://www.ncbi.nlm.nih.gov/assembly/GCA_013101605.1
1719	GCA_013096575.1	PDT000734662.1	SAMN12731927	https://www.ncbi.nlm.nih.gov/assembly/GCA_013096575.1
1720	GCA_013006835.1	PDT000733347.1	SAMN12731870	https://www.ncbi.nlm.nih.gov/assembly/GCA_013006835.1
1721	GCA_013096095.1	PDT000734634.1	SAMN12731920	https://www.ncbi.nlm.nih.gov/assembly/GCA_013096095.1
1722	GCA_013793105.1	PDT000750080.1	SAMEA6658669	https://www.ncbi.nlm.nih.gov/assembly/GCA_013793105.1
1723	GCA_013792565.1	PDT000750081.1	SAMEA6658670	https://www.ncbi.nlm.nih.gov/assembly/GCA_013792565.1
1724	GCA_013404275.1	PDT000788119.1	SAMN15089843	https://www.ncbi.nlm.nih.gov/assembly/GCA_013404275.1
1725	GCA_013404505.1	PDT000788131.1	SAMN15089831	https://www.ncbi.nlm.nih.gov/assembly/GCA_013404505.1
1726	GCA_013404205.1	PDT000788115.1	SAMN15089846	https://www.ncbi.nlm.nih.gov/assembly/GCA_013404205.1
1727	GCA_013404375.1	PDT000788125.1	SAMN15089837	https://www.ncbi.nlm.nih.gov/assembly/GCA_013404375.1
1728	GCA_013404305.1	PDT000788121.1	SAMN15089842	https://www.ncbi.nlm.nih.gov/assembly/GCA_013404305.1
1729	GCA_013404565.1	PDT000788133.1	SAMN15089829	https://www.ncbi.nlm.nih.gov/assembly/GCA_013404565.1
1730	GCA_013404415.1	PDT000788126.1	SAMN15089836	https://www.ncbi.nlm.nih.gov/assembly/GCA_013404415.1
1731	GCA_013404435.1	PDT000788127.1	SAMN15089835	https://www.ncbi.nlm.nih.gov/assembly/GCA_013404435.1
1732	GCA_013465895.1	PDT000689101.1	SAMN14161413	https://www.ncbi.nlm.nih.gov/assembly/GCA_013465895.1
1733	GCA_012977505.1	PDT000730835.1	SAMN12731826	https://www.ncbi.nlm.nih.gov/assembly/GCA_012977505.1
1734	GCA_014471435.1	PDT000828976.1	SAMN14491132	https://www.ncbi.nlm.nih.gov/assembly/GCA_014471435.1
1735	GCA_014469335.1	PDT000828938.1	SAMN14491166	https://www.ncbi.nlm.nih.gov/assembly/GCA_014469335.1
1736	GCA_014470055.1	PDT000828948.1	SAMN14491157	https://www.ncbi.nlm.nih.gov/assembly/GCA_014470055.1
1737	GCA_016690515.1	PDT000933377.1	SAMN06113066	https://www.ncbi.nlm.nih.gov/assembly/GCA_016690515.1
1738	GCA_018084365.1	PDT000750138.1	SAMEA6658642	https://www.ncbi.nlm.nih.gov/assembly/GCA_018084365.1
1739	GCA_016991295.1	PDT000967465.1	SAMN13058750	https://www.ncbi.nlm.nih.gov/assembly/GCA_016991295.1
1740	GCA_016990955.1	PDT000967461.1	SAMN13058753	https://www.ncbi.nlm.nih.gov/assembly/GCA_016990955.1
1741	GCA_016990915.1	PDT000967462.1	SAMN13058752	https://www.ncbi.nlm.nih.gov/assembly/GCA_016990915.1
1742	GCA_016991095.1	PDT000967480.1	SAMN13058736	https://www.ncbi.nlm.nih.gov/assembly/GCA_016991095.1
1743	GCA_018019375.1	PDT000985591.1	SAMEA7281041	https://www.ncbi.nlm.nih.gov/assembly/GCA_018019375.1
1744	GCA_018018795.1	PDT000985664.1	SAMEA7281117	https://www.ncbi.nlm.nih.gov/assembly/GCA_018018795.1
1745	GCA_017738755.1	PDT000985562.1	SAMEA7281013	https://www.ncbi.nlm.nih.gov/assembly/GCA_017738755.1
1746	GCA_017736735.1	PDT000985689.1	SAMEA7281139	https://www.ncbi.nlm.nih.gov/assembly/GCA_017736735.1
1747	GCA_017736675.1	PDT000985691.1	SAMEA7281141	https://www.ncbi.nlm.nih.gov/assembly/GCA_017736675.1
1748	GCA_017737655.1	PDT000985631.1	SAMEA7281084	https://www.ncbi.nlm.nih.gov/assembly/GCA_017737655.1
1749	GCA_017737635.1	PDT000985632.1	SAMEA7281085	https://www.ncbi.nlm.nih.gov/assembly/GCA_017737635.1
1750	GCA_017736915.1	PDT000985677.1	SAMEA7281127	https://www.ncbi.nlm.nih.gov/assembly/GCA_017736915.1
1751	GCA_018118065.1	PDT001010087.1	SAMN18805785	https://www.ncbi.nlm.nih.gov/assembly/GCA_018118065.1
1752	GCA_018118175.1	PDT001010199.1	SAMN18819207	https://www.ncbi.nlm.nih.gov/assembly/GCA_018118175.1
1753	GCA_018357725.1	PDT001025612.1	SAMN13901107	https://www.ncbi.nlm.nih.gov/assembly/GCA_018357725.1
1754	GCA_000781655.1	PDT000042685.1	SAMN02801870	https://www.ncbi.nlm.nih.gov/assembly/GCA_000781655.1
1755	GCA_000781675.1	PDT000042686.1	SAMN02801869	https://www.ncbi.nlm.nih.gov/assembly/GCA_000781675.1
1756	GCA_002223575.1	PDT000226145.1	SAMN06973351	https://www.ncbi.nlm.nih.gov/assembly/GCA_002223575.1
1757	GCA_002223655.1	PDT000226148.1	SAMN06973354	https://www.ncbi.nlm.nih.gov/assembly/GCA_002223655.1
1758	GCA_002573065.1	PDT000253655.1	SAMN05977325	https://www.ncbi.nlm.nih.gov/assembly/GCA_002573065.1
1759	GCA_002573125.1	PDT000253659.1	SAMN05977326	https://www.ncbi.nlm.nih.gov/assembly/GCA_002573125.1
1760	GCA_003882455.1	PDT000322827.1	SAMN09295078	https://www.ncbi.nlm.nih.gov/assembly/GCA_003882455.1
1761	GCA_003907135.1	PDT000332883.1	SAMN09458805	https://www.ncbi.nlm.nih.gov/assembly/GCA_003907135.1
1762	GCA_012755255.1	PDT000132135.2	SAMN05170927	https://www.ncbi.nlm.nih.gov/assembly/GCA_012755255.1
1763	GCA_012733815.1	PDT000148092.2	SAMN05735432	https://www.ncbi.nlm.nih.gov/assembly/GCA_012733815.1
1764	GCA_012741075.1	PDT000102017.2	SAMN04393387	https://www.ncbi.nlm.nih.gov/assembly/GCA_012741075.1
1765	GCA_012480035.1	PDT000198420.3	SAMN06546420	https://www.ncbi.nlm.nih.gov/assembly/GCA_012480035.1
1766	GCA_012473275.1	PDT000205185.2	SAMEA1486638	https://www.ncbi.nlm.nih.gov/assembly/GCA_012473275.1
1767	GCA_012070275.1	PDT000395699.1	SAMN10281899	https://www.ncbi.nlm.nih.gov/assembly/GCA_012070275.1
1768	GCA_002155845.1	PDT000212817.1	SAMN06711152	https://www.ncbi.nlm.nih.gov/assembly/GCA_002155845.1
1769	GCA_003709075.1	PDT000400914.1	SAMN09767201	https://www.ncbi.nlm.nih.gov/assembly/GCA_003709075.1
1770	GCA_900489585.1	PDT000402913.1	SAMEA4727967	https://www.ncbi.nlm.nih.gov/assembly/GCA_900489585.1
1771	GCA_900489635.1	PDT000402914.1	SAMEA4727969	https://www.ncbi.nlm.nih.gov/assembly/GCA_900489635.1
1772	GCA_002155835.1	PDT000212816.1	SAMN06711132	https://www.ncbi.nlm.nih.gov/assembly/GCA_002155835.1
1773	GCA_003709105.1	PDT000400916.1	SAMN09767202	https://www.ncbi.nlm.nih.gov/assembly/GCA_003709105.1
1774	GCA_013037525.1	PDT000421775.1	SAMN10506422	https://www.ncbi.nlm.nih.gov/assembly/GCA_013037525.1
1775	GCA_013037385.1	PDT000421787.1	SAMN10506450	https://www.ncbi.nlm.nih.gov/assembly/GCA_013037385.1
1776	GCA_013011165.1	PDT000434554.1	SAMN08783813	https://www.ncbi.nlm.nih.gov/assembly/GCA_013011165.1
1777	GCA_013011105.1	PDT000434602.1	SAMN08783873	https://www.ncbi.nlm.nih.gov/assembly/GCA_013011105.1
1778	GCA_012473395.1	PDT000205203.2	SAMEA1486581	https://www.ncbi.nlm.nih.gov/assembly/GCA_012473395.1
1779	GCA_004299805.1	PDT000469695.1	SAMN10879429	https://www.ncbi.nlm.nih.gov/assembly/GCA_004299805.1
1780	GCA_012306025.1	PDT000538483.1	SAMEA104452200	https://www.ncbi.nlm.nih.gov/assembly/GCA_012306025.1
1781	GCA_012305865.1	PDT000538496.1	SAMEA104452213	https://www.ncbi.nlm.nih.gov/assembly/GCA_012305865.1
1782	GCA_012305645.1	PDT000538511.1	SAMEA104452231	https://www.ncbi.nlm.nih.gov/assembly/GCA_012305645.1
1783	GCA_012298485.1	PDT000537957.1	SAMN10986371	https://www.ncbi.nlm.nih.gov/assembly/GCA_012298485.1
1784	GCA_012298585.1	PDT000537959.1	SAMN10986369	https://www.ncbi.nlm.nih.gov/assembly/GCA_012298585.1
1785	GCA_012468115.1	PDT000616013.1	SAMN12731577	https://www.ncbi.nlm.nih.gov/assembly/GCA_012468115.1
1786	GCA_012447925.1	PDT000616020.1	SAMN12731578	https://www.ncbi.nlm.nih.gov/assembly/GCA_012447925.1
1787	GCA_012980195.1	PDT000620538.2	SAMEA5949520	https://www.ncbi.nlm.nih.gov/assembly/GCA_012980195.1
1788	GCA_012529955.1	PDT000620539.1	SAMEA5949521	https://www.ncbi.nlm.nih.gov/assembly/GCA_012529955.1
1789	GCA_012597015.1	PDT000646110.1	SAMN13577991	https://www.ncbi.nlm.nih.gov/assembly/GCA_012597015.1
1790	GCA_012596395.1	PDT000649124.1	SAMN13658878	https://www.ncbi.nlm.nih.gov/assembly/GCA_012596395.1
1791	GCA_016387755.1	PDT000923611.1	SAMN13622041	https://www.ncbi.nlm.nih.gov/assembly/GCA_016387755.1
1792	GCA_016387925.1	PDT000923618.1	SAMN13622035	https://www.ncbi.nlm.nih.gov/assembly/GCA_016387925.1
1793	GCA_009823065.1	PDT000661200.1	SAMN11928124	https://www.ncbi.nlm.nih.gov/assembly/GCA_009823065.1
1794	GCA_009823265.1	PDT000661209.1	SAMN11928113	https://www.ncbi.nlm.nih.gov/assembly/GCA_009823265.1
1795	GCA_003859345.1	PDT000414212.1	SAMN10476557	https://www.ncbi.nlm.nih.gov/assembly/GCA_003859345.1
1796	GCA_009823215.1	PDT000661208.1	SAMN11928115	https://www.ncbi.nlm.nih.gov/assembly/GCA_009823215.1
1797	GCA_009823205.1	PDT000661207.1	SAMN11928116	https://www.ncbi.nlm.nih.gov/assembly/GCA_009823205.1
1798	GCA_003859285.1	PDT000414208.1	SAMN10476575	https://www.ncbi.nlm.nih.gov/assembly/GCA_003859285.1
1799	GCA_009822825.1	PDT000661188.1	SAMN11928134	https://www.ncbi.nlm.nih.gov/assembly/GCA_009822825.1
1800	GCA_003858805.1	PDT000414186.1	SAMN10476571	https://www.ncbi.nlm.nih.gov/assembly/GCA_003858805.1
1801	GCA_009822955.1	PDT000661194.1	SAMN11928130	https://www.ncbi.nlm.nih.gov/assembly/GCA_009822955.1
1802	GCA_902668665.1	PDT000640356.1	SAMEA5818781	https://www.ncbi.nlm.nih.gov/assembly/GCA_902668665.1
1803	GCA_012383435.1	PDT000500625.1	SAMN11637073	https://www.ncbi.nlm.nih.gov/assembly/GCA_012383435.1
1804	GCA_006229515.1	PDT000520677.1	SAMN11233070	https://www.ncbi.nlm.nih.gov/assembly/GCA_006229515.1
1805	GCA_012869625.1	PDT000714050.1	SAMN13024597	https://www.ncbi.nlm.nih.gov/assembly/GCA_012869625.1
1806	GCA_013461935.1	PDT000702549.1	SAMN14258917	https://www.ncbi.nlm.nih.gov/assembly/GCA_013461935.1
1807	GCA_012526675.1	PDT000635912.1	SAMN12731764	https://www.ncbi.nlm.nih.gov/assembly/GCA_012526675.1
1808	GCA_012957385.1	PDT000729756.1	SAMN12731778	https://www.ncbi.nlm.nih.gov/assembly/GCA_012957385.1
1809	GCA_014020795.1	PDT000155564.2	SAMN05965434	https://www.ncbi.nlm.nih.gov/assembly/GCA_014020795.1
1810	GCA_013908145.1	PDT000467646.1	SAMN10100983	https://www.ncbi.nlm.nih.gov/assembly/GCA_013908145.1
1811	GCA_012952605.1	PDT000730289.1	SAMN14265981	https://www.ncbi.nlm.nih.gov/assembly/GCA_012952605.1
1812	GCA_016389345.1	PDT000923690.1	SAMN09400867	https://www.ncbi.nlm.nih.gov/assembly/GCA_016389345.1
1813	GCA_013793725.1	PDT000750094.1	SAMEA6658683	https://www.ncbi.nlm.nih.gov/assembly/GCA_013793725.1
1814	GCA_013793585.1	PDT000750096.1	SAMEA6658684	https://www.ncbi.nlm.nih.gov/assembly/GCA_013793585.1
1815	GCA_008388445.1	PDT000588015.1	SAMN10187645	https://www.ncbi.nlm.nih.gov/assembly/GCA_008388445.1
1816	GCA_013783445.1	PDT000751501.1	SAMN10180262	https://www.ncbi.nlm.nih.gov/assembly/GCA_013783445.1
1817	GCA_002248305.1	PDT000233312.1	SAMN07450656	https://www.ncbi.nlm.nih.gov/assembly/GCA_002248305.1
1818	GCA_002290415.1	PDT000240291.1	SAMN07203027	https://www.ncbi.nlm.nih.gov/assembly/GCA_002290415.1
1819	GCA_002247485.1	PDT000233284.1	SAMN07450671	https://www.ncbi.nlm.nih.gov/assembly/GCA_002247485.1
1820	GCA_902709085.2	PDT000661540.2	SAMEA6378106	https://www.ncbi.nlm.nih.gov/assembly/GCA_902709085.2
1821	GCA_902709605.2	PDT000661585.2	SAMEA6378174	https://www.ncbi.nlm.nih.gov/assembly/GCA_902709605.2
1822	GCA_902709535.2	PDT000661571.2	SAMEA6378148	https://www.ncbi.nlm.nih.gov/assembly/GCA_902709535.2
1823	GCA_902710075.2	PDT000661639.2	SAMEA6378212	https://www.ncbi.nlm.nih.gov/assembly/GCA_902710075.2
1824	GCA_014080225.1	PDT000802759.1	SAMN11319229	https://www.ncbi.nlm.nih.gov/assembly/GCA_014080225.1
1825	GCA_014083105.1	PDT000802519.1	SAMN11319417	https://www.ncbi.nlm.nih.gov/assembly/GCA_014083105.1
1826	GCA_014073675.1	PDT000802731.1	SAMN11319325	https://www.ncbi.nlm.nih.gov/assembly/GCA_014073675.1
1827	GCA_014484475.1	PDT000828980.1	SAMN14491129	https://www.ncbi.nlm.nih.gov/assembly/GCA_014484475.1
1828	GCA_014481615.1	PDT000828981.1	SAMN14491128	https://www.ncbi.nlm.nih.gov/assembly/GCA_014481615.1
1829	GCA_014484175.1	PDT000828986.1	SAMN14491123	https://www.ncbi.nlm.nih.gov/assembly/GCA_014484175.1
1830	GCA_014469635.1	PDT000828987.1	SAMN14491122	https://www.ncbi.nlm.nih.gov/assembly/GCA_014469635.1
1831	GCA_014484555.1	PDT000828949.1	SAMN14491156	https://www.ncbi.nlm.nih.gov/assembly/GCA_014484555.1
1832	GCA_014470755.1	PDT000828962.1	SAMN14491144	https://www.ncbi.nlm.nih.gov/assembly/GCA_014470755.1
1833	GCA_014468035.1	PDT000828924.1	SAMN14491179	https://www.ncbi.nlm.nih.gov/assembly/GCA_014468035.1
1834	GCA_014468615.1	PDT000828766.1	SAMN14491016	https://www.ncbi.nlm.nih.gov/assembly/GCA_014468615.1
1835	GCA_014471755.1	PDT000828767.1	SAMN14491015	https://www.ncbi.nlm.nih.gov/assembly/GCA_014471755.1
1836	GCA_018052225.1	PDT000828753.1	SAMN14491028	https://www.ncbi.nlm.nih.gov/assembly/GCA_018052225.1
1837	GCA_014470835.1	PDT000828982.1	SAMN14491127	https://www.ncbi.nlm.nih.gov/assembly/GCA_014470835.1
1838	GCA_014467755.1	PDT000828983.1	SAMN14491126	https://www.ncbi.nlm.nih.gov/assembly/GCA_014467755.1
1839	GCA_016456285.1	PDT000927715.1	SAMN16693753	https://www.ncbi.nlm.nih.gov/assembly/GCA_016456285.1
1840	GCA_016456345.1	PDT000927718.1	SAMN16693749	https://www.ncbi.nlm.nih.gov/assembly/GCA_016456345.1
1841	GCA_016904335.1	PDT000967758.1	SAMN16357512	https://www.ncbi.nlm.nih.gov/assembly/GCA_016904335.1
1842	GCA_013171845.1	PDT000748247.1	SAMN14378756	https://www.ncbi.nlm.nih.gov/assembly/GCA_013171845.1
1843	GCA_013172935.1	PDT000748302.1	SAMN14378701	https://www.ncbi.nlm.nih.gov/assembly/GCA_013172935.1
1844	GCA_017096245.1	PDT000974458.1	SAMN18085163	https://www.ncbi.nlm.nih.gov/assembly/GCA_017096245.1
1845	GCA_017675045.1	PDT000995063.1	SAMN18082624	https://www.ncbi.nlm.nih.gov/assembly/GCA_017675045.1
1846	GCA_017666875.1	PDT000995372.1	SAMN18082812	https://www.ncbi.nlm.nih.gov/assembly/GCA_017666875.1
1847	GCA_016903815.1	PDT000967042.1	SAMN16357422	https://www.ncbi.nlm.nih.gov/assembly/GCA_016903815.1
1848	GCA_017668555.1	PDT000995040.1	SAMN18083007	https://www.ncbi.nlm.nih.gov/assembly/GCA_017668555.1
1849	GCA_017667155.1	PDT000995201.1	SAMN18082963	https://www.ncbi.nlm.nih.gov/assembly/GCA_017667155.1
1850	GCA_017668615.1	PDT000995306.1	SAMN18083074	https://www.ncbi.nlm.nih.gov/assembly/GCA_017668615.1
1851	GCA_017669315.1	PDT000995054.1	SAMN18082704	https://www.ncbi.nlm.nih.gov/assembly/GCA_017669315.1
1852	GCA_017669425.1	PDT000995318.1	SAMN18082861	https://www.ncbi.nlm.nih.gov/assembly/GCA_017669425.1
1853	GCA_017673725.1	PDT000995468.1	SAMN18082725	https://www.ncbi.nlm.nih.gov/assembly/GCA_017673725.1
1854	GCA_001266025.1	PDT000081306.1	SAMN02640735	https://www.ncbi.nlm.nih.gov/assembly/GCA_001266025.1
1855	GCA_001284325.1	PDT000083487.1	SAMEA1527991	https://www.ncbi.nlm.nih.gov/assembly/GCA_001284325.1
1856	GCA_001285025.1	PDT000083519.1	SAMEA1466202	https://www.ncbi.nlm.nih.gov/assembly/GCA_001285025.1
1857	GCA_001517685.1	PDT000102756.1	SAMEA3720091	https://www.ncbi.nlm.nih.gov/assembly/GCA_001517685.1
1858	GCA_900041715.1	PDT000114939.1	SAMEA3724850	https://www.ncbi.nlm.nih.gov/assembly/GCA_900041715.1
1859	GCA_012586555.1	PDT000149568.2	SAMN05774082	https://www.ncbi.nlm.nih.gov/assembly/GCA_012586555.1
1860	GCA_002153015.1	PDT000210721.1	SAMN04521912	https://www.ncbi.nlm.nih.gov/assembly/GCA_002153015.1
1861	GCA_002155535.1	PDT000212807.1	SAMN06284418	https://www.ncbi.nlm.nih.gov/assembly/GCA_002155535.1
1862	GCA_002133385.1	PDT000208670.1	SAMN06763639	https://www.ncbi.nlm.nih.gov/assembly/GCA_002133385.1
1863	GCA_002407285.1	PDT000248448.1	SAMN05786429	https://www.ncbi.nlm.nih.gov/assembly/GCA_002407285.1
1864	GCA_002407365.1	PDT000248451.1	SAMN05791018	https://www.ncbi.nlm.nih.gov/assembly/GCA_002407365.1
1865	GCA_013078785.1	PDT000181686.2	SAMEA3531630	https://www.ncbi.nlm.nih.gov/assembly/GCA_013078785.1
1866	GCA_012502915.1	PDT000181700.2	SAMEA3531652	https://www.ncbi.nlm.nih.gov/assembly/GCA_012502915.1
1867	GCA_012502835.1	PDT000181704.2	SAMEA3531669	https://www.ncbi.nlm.nih.gov/assembly/GCA_012502835.1
1868	GCA_012502855.1	PDT000181710.2	SAMEA3531682	https://www.ncbi.nlm.nih.gov/assembly/GCA_012502855.1
1869	GCA_003859135.1	PDT000414201.1	SAMN10476549	https://www.ncbi.nlm.nih.gov/assembly/GCA_003859135.1
1870	GCA_003859395.1	PDT000414214.1	SAMN10476548	https://www.ncbi.nlm.nih.gov/assembly/GCA_003859395.1
1871	GCA_013037565.1	PDT000421774.1	SAMN10506425	https://www.ncbi.nlm.nih.gov/assembly/GCA_013037565.1
1872	GCA_012174395.1	PDT000459483.1	SAMN10878259	https://www.ncbi.nlm.nih.gov/assembly/GCA_012174395.1
1873	GCA_013037745.1	PDT000421754.1	SAMN10506455	https://www.ncbi.nlm.nih.gov/assembly/GCA_013037745.1
1874	GCA_012174255.1	PDT000459484.1	SAMN10878239	https://www.ncbi.nlm.nih.gov/assembly/GCA_012174255.1
1875	GCA_004153045.1	PDT000463602.1	SAMN10857192	https://www.ncbi.nlm.nih.gov/assembly/GCA_004153045.1
1876	GCA_004153135.1	PDT000463607.1	SAMN10857188	https://www.ncbi.nlm.nih.gov/assembly/GCA_004153135.1
1877	GCA_013037775.1	PDT000421761.1	SAMN10506449	https://www.ncbi.nlm.nih.gov/assembly/GCA_013037775.1
1878	GCA_012174275.1	PDT000459498.1	SAMN10878260	https://www.ncbi.nlm.nih.gov/assembly/GCA_012174275.1
1879	GCA_006231645.1	PDT000520779.1	SAMN11232661	https://www.ncbi.nlm.nih.gov/assembly/GCA_006231645.1
1880	GCA_006352165.1	PDT000526185.1	SAMN11232703	https://www.ncbi.nlm.nih.gov/assembly/GCA_006352165.1
1881	GCA_012297445.1	PDT000538596.1	SAMN09460075	https://www.ncbi.nlm.nih.gov/assembly/GCA_012297445.1
1882	GCA_012297065.1	PDT000538617.1	SAMN09460074	https://www.ncbi.nlm.nih.gov/assembly/GCA_012297065.1
1883	GCA_016389255.1	PDT000923686.1	SAMN09400874	https://www.ncbi.nlm.nih.gov/assembly/GCA_016389255.1
1884	GCA_016389905.1	PDT000923718.1	SAMN09400841	https://www.ncbi.nlm.nih.gov/assembly/GCA_016389905.1
1885	GCA_008757005.1	PDT000598824.1	SAMN11127560	https://www.ncbi.nlm.nih.gov/assembly/GCA_008757005.1
1886	GCA_012071365.1	PDT000395657.1	SAMN10281498	https://www.ncbi.nlm.nih.gov/assembly/GCA_012071365.1
1887	GCA_012980415.1	PDT000626700.1	SAMN12731421	https://www.ncbi.nlm.nih.gov/assembly/GCA_012980415.1
1888	GCA_012980235.1	PDT000626709.1	SAMN12731432	https://www.ncbi.nlm.nih.gov/assembly/GCA_012980235.1
1889	GCA_012597455.1	PDT000651357.1	SAMD00108746	https://www.ncbi.nlm.nih.gov/assembly/GCA_012597455.1
1890	GCA_012585155.1	PDT000651358.1	SAMD00108749	https://www.ncbi.nlm.nih.gov/assembly/GCA_012585155.1
1891	GCA_902668635.1	PDT000640363.1	SAMEA5818788	https://www.ncbi.nlm.nih.gov/assembly/GCA_902668635.1
1892	GCA_902668685.1	PDT000640352.1	SAMEA5818789	https://www.ncbi.nlm.nih.gov/assembly/GCA_902668685.1
1893	GCA_012870775.1	PDT000713508.1	SAMN13024539	https://www.ncbi.nlm.nih.gov/assembly/GCA_012870775.1
1894	GCA_006238825.1	PDT000521113.1	SAMN11232601	https://www.ncbi.nlm.nih.gov/assembly/GCA_006238825.1
1895	GCA_014423105.1	PDT000318813.1	SAMN09244067	https://www.ncbi.nlm.nih.gov/assembly/GCA_014423105.1
1896	GCA_014410845.1	PDT000324685.1	SAMN09376666	https://www.ncbi.nlm.nih.gov/assembly/GCA_014410845.1
1897	GCA_013931935.1	PDT000410731.1	SAMN10474765	https://www.ncbi.nlm.nih.gov/assembly/GCA_013931935.1
1898	GCA_001052365.1	PDT000069618.1	SAMN03197156	https://www.ncbi.nlm.nih.gov/assembly/GCA_001052365.1
1899	GCA_001063095.1	PDT000069696.1	SAMN03197453	https://www.ncbi.nlm.nih.gov/assembly/GCA_001063095.1
1900	GCA_014446715.1	PDT000793108.1	SAMN15587922	https://www.ncbi.nlm.nih.gov/assembly/GCA_014446715.1
1901	GCA_016387945.1	PDT000923620.1	SAMN12220356	https://www.ncbi.nlm.nih.gov/assembly/GCA_016387945.1
1902	GCA_016387955.1	PDT000923621.1	SAMN12220357	https://www.ncbi.nlm.nih.gov/assembly/GCA_016387955.1
1903	GCA_014420565.1	PDT000319852.1	SAMN09266919	https://www.ncbi.nlm.nih.gov/assembly/GCA_014420565.1
1904	GCA_012474195.1	PDT000205174.2	SAMEA1486637	https://www.ncbi.nlm.nih.gov/assembly/GCA_012474195.1
1905	GCA_006230825.1	PDT000520741.1	SAMN11233072	https://www.ncbi.nlm.nih.gov/assembly/GCA_006230825.1
1906	GCA_006229265.1	PDT000520668.1	SAMN11233096	https://www.ncbi.nlm.nih.gov/assembly/GCA_006229265.1
1907	GCA_013173745.1	PDT000748343.1	SAMN14378659	https://www.ncbi.nlm.nih.gov/assembly/GCA_013173745.1
1908	GCA_017733155.1	PDT000986557.1	SAMD00282668	https://www.ncbi.nlm.nih.gov/assembly/GCA_017733155.1
1909	GCA_012485555.1	PDT000616084.1	SAMN12731677	https://www.ncbi.nlm.nih.gov/assembly/GCA_012485555.1
1910	GCA_016389435.1	PDT000923695.1	SAMN09400865	https://www.ncbi.nlm.nih.gov/assembly/GCA_016389435.1
1911	GCA_002223935.1	PDT000226328.1	SAMN07211286	https://www.ncbi.nlm.nih.gov/assembly/GCA_002223935.1
1912	GCA_002223855.1	PDT000226325.1	SAMN07211285	https://www.ncbi.nlm.nih.gov/assembly/GCA_002223855.1
1913	GCA_002223965.1	PDT000226330.1	SAMN07211284	https://www.ncbi.nlm.nih.gov/assembly/GCA_002223965.1
1914	GCA_002631585.1	PDT000257782.1	SAMN05977360	https://www.ncbi.nlm.nih.gov/assembly/GCA_002631585.1
1915	GCA_002631565.1	PDT000257783.1	SAMN05977361	https://www.ncbi.nlm.nih.gov/assembly/GCA_002631565.1
1916	GCA_002442185.1	PDT000248475.1	SAMN05977357	https://www.ncbi.nlm.nih.gov/assembly/GCA_002442185.1
1917	GCA_002631435.1	PDT000257776.1	SAMN05977358	https://www.ncbi.nlm.nih.gov/assembly/GCA_002631435.1
1918	GCA_002442025.1	PDT000248469.1	SAMN05977347	https://www.ncbi.nlm.nih.gov/assembly/GCA_002442025.1
1919	GCA_002631405.1	PDT000257777.1	SAMN05977348	https://www.ncbi.nlm.nih.gov/assembly/GCA_002631405.1
1920	GCA_003299305.1	PDT000346739.1	SAMD00126407	https://www.ncbi.nlm.nih.gov/assembly/GCA_003299305.1
1921	GCA_003299405.1	PDT000346742.1	SAMD00126410	https://www.ncbi.nlm.nih.gov/assembly/GCA_003299405.1
1922	GCA_003291495.1	PDT000346580.1	SAMN08148419	https://www.ncbi.nlm.nih.gov/assembly/GCA_003291495.1
1923	GCA_003302785.1	PDT000346872.1	SAMN07556545	https://www.ncbi.nlm.nih.gov/assembly/GCA_003302785.1
1924	GCA_003303975.1	PDT000346929.1	SAMN07556477	https://www.ncbi.nlm.nih.gov/assembly/GCA_003303975.1
1925	GCA_003304035.1	PDT000346933.1	SAMN07556476	https://www.ncbi.nlm.nih.gov/assembly/GCA_003304035.1
1926	GCA_003385375.1	PDT000363548.1	SAMN09399341	https://www.ncbi.nlm.nih.gov/assembly/GCA_003385375.1
1927	GCA_003389005.1	PDT000363568.1	SAMN09399342	https://www.ncbi.nlm.nih.gov/assembly/GCA_003389005.1
1928	GCA_012707205.1	PDT000124868.2	SAMN04622922	https://www.ncbi.nlm.nih.gov/assembly/GCA_012707205.1
1929	GCA_012677675.1	PDT000133656.2	SAMN05194538	https://www.ncbi.nlm.nih.gov/assembly/GCA_012677675.1
1930	GCA_012707745.1	PDT000124866.2	SAMN04622920	https://www.ncbi.nlm.nih.gov/assembly/GCA_012707745.1
1931	GCA_012677705.1	PDT000133655.2	SAMN05194537	https://www.ncbi.nlm.nih.gov/assembly/GCA_012677705.1
1932	GCA_004258695.1	PDT000377034.1	SAMN10064170	https://www.ncbi.nlm.nih.gov/assembly/GCA_004258695.1
1933	GCA_012100235.1	PDT000378720.1	SAMN10075701	https://www.ncbi.nlm.nih.gov/assembly/GCA_012100235.1
1934	GCA_003730915.1	PDT000407997.1	SAMD00052655	https://www.ncbi.nlm.nih.gov/assembly/GCA_003730915.1
1935	GCA_003731175.1	PDT000408009.1	SAMD00052666	https://www.ncbi.nlm.nih.gov/assembly/GCA_003731175.1
1936	GCA_003730955.1	PDT000407998.1	SAMD00052654	https://www.ncbi.nlm.nih.gov/assembly/GCA_003730955.1
1937	GCA_003731375.1	PDT000408020.1	SAMD00052678	https://www.ncbi.nlm.nih.gov/assembly/GCA_003731375.1
1938	GCA_003731075.1	PDT000408004.1	SAMD00052662	https://www.ncbi.nlm.nih.gov/assembly/GCA_003731075.1
1939	GCA_003731195.1	PDT000408010.1	SAMD00052669	https://www.ncbi.nlm.nih.gov/assembly/GCA_003731195.1
1940	GCA_003731035.1	PDT000408002.1	SAMD00052660	https://www.ncbi.nlm.nih.gov/assembly/GCA_003731035.1
1941	GCA_003731535.1	PDT000408027.1	SAMD00052685	https://www.ncbi.nlm.nih.gov/assembly/GCA_003731535.1
1942	GCA_003731255.1	PDT000408013.1	SAMD00052673	https://www.ncbi.nlm.nih.gov/assembly/GCA_003731255.1
1943	GCA_003731275.1	PDT000408014.1	SAMD00052670	https://www.ncbi.nlm.nih.gov/assembly/GCA_003731275.1
1944	GCA_013037825.1	PDT000421746.1	SAMN10506421	https://www.ncbi.nlm.nih.gov/assembly/GCA_013037825.1
1945	GCA_013037405.1	PDT000421797.1	SAMN10506436	https://www.ncbi.nlm.nih.gov/assembly/GCA_013037405.1
1946	GCA_013037505.1	PDT000421791.1	SAMN10506439	https://www.ncbi.nlm.nih.gov/assembly/GCA_013037505.1
1947	GCA_013037345.1	PDT000421803.1	SAMN10506424	https://www.ncbi.nlm.nih.gov/assembly/GCA_013037345.1
1948	GCA_013037225.1	PDT000421786.1	SAMN10506419	https://www.ncbi.nlm.nih.gov/assembly/GCA_013037225.1
1949	GCA_012380175.1	PDT000500541.1	SAMN11636336	https://www.ncbi.nlm.nih.gov/assembly/GCA_012380175.1
1950	GCA_003300425.1	PDT000346769.1	SAMD00126437	https://www.ncbi.nlm.nih.gov/assembly/GCA_003300425.1
1951	GCA_003731475.1	PDT000408024.1	SAMD00052683	https://www.ncbi.nlm.nih.gov/assembly/GCA_003731475.1
1952	GCA_007109385.1	PDT000545930.1	SAMN12163089	https://www.ncbi.nlm.nih.gov/assembly/GCA_007109385.1
1953	GCA_003731485.1	PDT000408025.1	SAMD00052684	https://www.ncbi.nlm.nih.gov/assembly/GCA_003731485.1
1954	GCA_007109365.1	PDT000545929.1	SAMN12163090	https://www.ncbi.nlm.nih.gov/assembly/GCA_007109365.1
1955	GCA_001620995.2	PDT000125931.2	SAMN04393247	https://www.ncbi.nlm.nih.gov/assembly/GCA_001620995.2
1956	GCA_007108305.1	PDT000545920.1	SAMN12163100	https://www.ncbi.nlm.nih.gov/assembly/GCA_007108305.1
1957	GCA_012983675.1	PDT000618777.1	SAMN12768796	https://www.ncbi.nlm.nih.gov/assembly/GCA_012983675.1
1958	GCA_012982355.1	PDT000618972.1	SAMN12768696	https://www.ncbi.nlm.nih.gov/assembly/GCA_012982355.1
1959	GCA_012982635.1	PDT000618900.1	SAMN12768736	https://www.ncbi.nlm.nih.gov/assembly/GCA_012982635.1
1960	GCA_012981615.1	PDT000618956.1	SAMN12768710	https://www.ncbi.nlm.nih.gov/assembly/GCA_012981615.1
1961	GCA_012983835.1	PDT000618772.1	SAMN12768800	https://www.ncbi.nlm.nih.gov/assembly/GCA_012983835.1
1962	GCA_012982475.1	PDT000618970.1	SAMN12768698	https://www.ncbi.nlm.nih.gov/assembly/GCA_012982475.1
1963	GCA_012982315.1	PDT000618977.1	SAMN12768691	https://www.ncbi.nlm.nih.gov/assembly/GCA_012982315.1
1964	GCA_012982225.1	PDT000618978.1	SAMN12768690	https://www.ncbi.nlm.nih.gov/assembly/GCA_012982225.1
1965	GCA_012981035.1	PDT000619078.1	SAMN12768854	https://www.ncbi.nlm.nih.gov/assembly/GCA_012981035.1
1966	GCA_012981715.1	PDT000618952.1	SAMN12768714	https://www.ncbi.nlm.nih.gov/assembly/GCA_012981715.1
1967	GCA_012981055.1	PDT000619077.1	SAMN12768855	https://www.ncbi.nlm.nih.gov/assembly/GCA_012981055.1
1968	GCA_012984355.1	PDT000618747.1	SAMN12768659	https://www.ncbi.nlm.nih.gov/assembly/GCA_012984355.1
1969	GCA_012984275.1	PDT000618749.1	SAMN12768657	https://www.ncbi.nlm.nih.gov/assembly/GCA_012984275.1
1970	GCA_012447765.1	PDT000616083.1	SAMN12731675	https://www.ncbi.nlm.nih.gov/assembly/GCA_012447765.1
1971	GCA_012528135.1	PDT000627032.1	SAMN12731619	https://www.ncbi.nlm.nih.gov/assembly/GCA_012528135.1
1972	GCA_012980015.1	PDT000632289.1	SAMN12731749	https://www.ncbi.nlm.nih.gov/assembly/GCA_012980015.1
1973	GCA_012980275.1	PDT000626710.1	SAMN12731427	https://www.ncbi.nlm.nih.gov/assembly/GCA_012980275.1
1974	GCA_014427545.1	PDT000316585.1	SAMN09225572	https://www.ncbi.nlm.nih.gov/assembly/GCA_014427545.1
1975	GCA_013020865.1	PDT000651166.1	SAMN12600027	https://www.ncbi.nlm.nih.gov/assembly/GCA_013020865.1
1976	GCA_013020715.1	PDT000651169.1	SAMN12600026	https://www.ncbi.nlm.nih.gov/assembly/GCA_013020715.1
1977	GCA_013020245.1	PDT000651226.1	SAMN12599934	https://www.ncbi.nlm.nih.gov/assembly/GCA_013020245.1
1978	GCA_013020265.1	PDT000651242.1	SAMN12599918	https://www.ncbi.nlm.nih.gov/assembly/GCA_013020265.1
1979	GCA_013021405.1	PDT000651117.1	SAMN12599862	https://www.ncbi.nlm.nih.gov/assembly/GCA_013021405.1
1980	GCA_013019585.1	PDT000651182.1	SAMN12599843	https://www.ncbi.nlm.nih.gov/assembly/GCA_013019585.1
1981	GCA_013019465.1	PDT000651195.1	SAMN12600009	https://www.ncbi.nlm.nih.gov/assembly/GCA_013019465.1
1982	GCA_013019405.1	PDT000651197.1	SAMN12600011	https://www.ncbi.nlm.nih.gov/assembly/GCA_013019405.1
1983	GCA_013022245.1	PDT000651041.1	SAMN12599876	https://www.ncbi.nlm.nih.gov/assembly/GCA_013022245.1
1984	GCA_013021145.1	PDT000651139.1	SAMN12599877	https://www.ncbi.nlm.nih.gov/assembly/GCA_013021145.1
1985	GCA_013020955.1	PDT000651158.1	SAMN12599906	https://www.ncbi.nlm.nih.gov/assembly/GCA_013020955.1
1986	GCA_013020945.1	PDT000651159.1	SAMN12599905	https://www.ncbi.nlm.nih.gov/assembly/GCA_013020945.1
1987	GCA_013021605.1	PDT000651104.1	SAMN12600107	https://www.ncbi.nlm.nih.gov/assembly/GCA_013021605.1
1988	GCA_013021635.1	PDT000651107.1	SAMN12600106	https://www.ncbi.nlm.nih.gov/assembly/GCA_013021635.1
1989	GCA_013024695.1	PDT000636333.1	SAMN12145131	https://www.ncbi.nlm.nih.gov/assembly/GCA_013024695.1
1990	GCA_902710685.2	PDT000661691.2	SAMEA6378281	https://www.ncbi.nlm.nih.gov/assembly/GCA_902710685.2
1991	GCA_003858755.1	PDT000414183.1	SAMN10476577	https://www.ncbi.nlm.nih.gov/assembly/GCA_003858755.1
1992	GCA_009822805.1	PDT000661184.1	SAMN11928137	https://www.ncbi.nlm.nih.gov/assembly/GCA_009822805.1
1993	GCA_003858935.1	PDT000414193.1	SAMN10476564	https://www.ncbi.nlm.nih.gov/assembly/GCA_003858935.1
1994	GCA_009823105.1	PDT000661202.1	SAMN11928122	https://www.ncbi.nlm.nih.gov/assembly/GCA_009823105.1
1995	GCA_003859125.1	PDT000414202.1	SAMN10476551	https://www.ncbi.nlm.nih.gov/assembly/GCA_003859125.1
1996	GCA_009823355.1	PDT000661213.1	SAMN11928108	https://www.ncbi.nlm.nih.gov/assembly/GCA_009823355.1
1997	GCA_902711535.2	PDT000661781.2	SAMEA6378359	https://www.ncbi.nlm.nih.gov/assembly/GCA_902711535.2
1998	GCA_003859295.1	PDT000414209.1	SAMN10476573	https://www.ncbi.nlm.nih.gov/assembly/GCA_003859295.1
[truncated: 9,271 more rows]
